# Supplementary material for: Expression Microarray Analysis Reveals Alternative Splicing of LAMA3 and DST Genes in Head and Neck Squamous Cell Carcinoma
Source: PLoS One. 2014 Mar 27;9(3):e91263. doi: 10.1371/journal.pone.0091263 (PMC3967989; doi:10.1371/journal.pone.0091263)
Supplement: Table S1 — Splice variant-specific custom primer and probe sequences. (XLSX) [file pone.0091263.s005.xlsx]

## Sheet: Sheet1
	Primer Forward (PF)	PF anneal temp	Primer Reverse (PR)	PR anneal temp	Amplicon Length	Probe	Probe anneal temp
DeltaNp63	TGGAAAACAATGCCCAGACTCAA	60	CTGTTCTGCGCGTGGTCTGTG	62	133	CAGGTTCGTGTACTGTGGCTCACTA	70
TAp63	TGTATCCGCATGCAGGACTCG	60	TCTGTGTTATAGGGACTGGTGGA	62	128	CATGTGGCCACAGTACACGAACCT	70
DST 1e	ACGCATGTGAAATGGAACTGGTGA	64	TGCACCCTTCAAGCATCCATTC	60	147	CTTGTTCTTAGCTATCTCTAAGGGTGTC	74
DST Common	TGTGAACCCATAGGAACCCAAGCA	66	TAAGGACTGGCCAATGCTAACAGC	66	126	AGGCTTTGTGCTGTGCAATTTGTTCCTC	76
LAMA3A	ACTGCAAGCGAGTTATGTGGAG	62	ATACAAGCCTTTATGATCCCGATA	62	79	CCAGCCAGGGTTGTAGCCCTGGA	72
LAMA3B	TTGGACACCTCATCTCCAAAGC	62	ATATTGCACACTTCAGCATGGCCA	60	124	CCAACTGTCACTCGGCGGTATTATTA	72
SDHA noEx	GGTTTAATACAGCATGTGTTACCA	62	ATCTTCAGTTCTGCTAAACGGCA	62	101	TCACACACTGTTGCAGCACAGCTAG	72
SDHA wEx	CTGTTTCCTACCAGGTCACACA	62	CCTTCACGGTGTCGTAGAAATG	62	109	AGCATTGATTCCTCCCTGTGCTGCA	72
VEGFC Full	TCGAGTCCGGACTCGACCTC	62	AGACCGTAACTGCTCCTCCAG	62	92	TCTTTGCTTGCATAAGCCGTGGCCT	72
VEGFC Common	GTGAATGTACAGAAAGTCCACAG	62	CTGGCGGTTCGTACATGGCC	62	98	ACCACCAAACATGCAGCTGTTACAGA	72
RASIP1	---------------------------------------------	60	---------------------------------------------	60	76	---------------------------------------------	70
RASIP1	---------------------------------------------	60	---------------------------------------------	60	98	---------------------------------------------	70
*RASIP1 primer and probe sequences are proprietary property of Applied Biosystems.
**All primers besides RASIP1 were custom designed and synthesized through the Invitrogen Custom DNA Oligos service.
