# Supplementary material for: Expression Microarray Analysis Reveals Alternative Splicing of LAMA3 and DST Genes in Head and Neck Squamous Cell Carcinoma
Source: PLoS One. 2014 Mar 27;9(3):e91263. doi: 10.1371/journal.pone.0091263 (PMC3967989; doi:10.1371/journal.pone.0091263)
Supplement: Table S2 — MMES Gene Rank List. (XLSX) [file pone.0091263.s006.xlsx]

## Sheet: Gene Exon Outlier Ranks.txt
Transcript ID	gene_assignment
4052683	NM_020141 // TMEM167B /// BC066918 // TMEM167B
3835440	NM_013362 // ZNF225 /// ENST00000262894 // ZNF225 /// AK292437 // ZNF225
3625539	NM_006154 // NEDD4 /// NM_198400 // NEDD4 /// ENST00000435532 // NEDD4 /// ENST00000338963 // NEDD4 /// BC136605 // NEDD4 /// ENST00000164316 // NEDD4
3543857	NM_001146154 // PTGR2 /// NM_001146155 // PTGR2
2445141	NM_022457 // RFWD2 /// NM_001001740 // RFWD2 /// ENST00000367669 // RFWD2 /// ENST00000367666 // RFWD2 /// ENST00000367665 // RFWD2 /// AF527539 // RFWD2 /// ENST00000367667 // RFWD2 /// ENST00000392057 // RFWD2
4051849	NM_001083603 // PTCH1 /// NM_001083602 // PTCH1 /// NM_000264 // PTCH1 /// NM_001083605 // PTCH1 /// NM_001083604 // PTCH1 /// NM_001083606 // PTCH1 /// NM_001083607 // PTCH1 /// ENST00000437951 // PTCH1 /// ENST00000375290 // PTCH1 /// ENST00000375284 // PTCH1 /// ENST00000421141 // PTCH1 /// ENST00000375275 // PTCH1 /// ENST00000429896 // PTCH1 /// ENST00000418258 // PTCH1 /// ENST00000331920 /…
3761054	NM_016429 // COPZ2 /// ENST00000006101 // COPZ2 /// BC015924 // COPZ2
3121751	NM_033225 // CSMD1 /// ENST00000318252 // CSMD1 /// AF333704 // CSMD1 /// ENST00000335551 // CSMD1
3078948	NM_001164458 // ACTR3C /// NM_001164459 // ACTR3C /// AB039791 // ACTR3C /// ENST00000252071 // ARP11
2957342	NM_145740 // GSTA1 /// NM_000846 // GSTA2 /// ENST00000334575 // GSTA1 /// ENST00000371034 // GSTA2 /// BC053578 // GSTA1
2898499	NM_170740 // ALDH5A1 /// NM_001080 // ALDH5A1 /// ENST00000348925 // ALDH5A1 /// ENST00000357578 // ALDH5A1 /// AK290800 // ALDH5A1
2713664	NM_032263 // IQCG /// NM_001134435 // IQCG /// ENST00000455191 // IQCG /// ENST00000265239 // IQCG /// AK027224 // IQCG
2540578	NM_198256 // E2F6 /// NR_003092 // E2F6 /// NR_003093 // E2F6 /// NR_003094 // E2F6 /// NR_003095 // E2F6 /// ENST00000381525 // E2F6 /// AY083996 // E2F6 /// BC107740 // E2F6 /// BC008348 // E2F6 /// AK293504 // E2F6 /// AK290413 // E2F6 /// AF059292 // E2F6 /// ENST00000444832 // E2F6 /// ENST00000455198 // E2F6 /// ENST00000428221 // E2F6 /// ENST00000307236 // E2F6
2355615	NM_004892 // SEC22B /// BC001364 // SEC22B
2761503	---
3956290	NM_012399 // PITPNB /// ENST00000335272 // PITPNB /// BC018704 // PITPNB /// ENST00000320996 // PITPNB /// ENST00000455418 // PITPNB
3948590	NM_015653 // RIBC2 /// ENST00000342894 // RIBC2 /// BC009904 // RIBC2
3917851	NM_000454 // SOD1 /// ENST00000270142 // SOD1 /// EF151142 // SOD1
3806711	NM_016097 // IER3IP1 /// ENST00000256433 // IER3IP1 /// AK027108 // IER3IP1
3752709	NM_015194 // MYO1D /// ENST00000318217 // MYO1D /// BC146763 // MYO1D
3650953	NM_001105248 // TMC5 /// NM_001105249 // TMC5 /// ENST00000381414 // TMC5 /// ENST00000396229 // TMC5
3590014	AF173994 // CASC5
3514348	NR_003923 // GUCY1B2 /// AF038499 // GUCY1B2 /// ENST00000378172 // GUCY1B2
3460467	NR_026825 // RPSAP52 /// BC107865 // RPSAP52
3440568	NM_031474 // NRIP2 /// ENST00000337508 // NRIP2 /// BC036063 // NRIP2
3407629	NM_019844 // SLCO1B3 /// ENST00000261196 // SLCO1B3 /// ENST00000381545 // SLCO1B3 /// AY442325 // LST-3TM12 /// AK055874 // SLCO1B3 /// ENST00000451344 // SLCO1B3
3401878	NM_005002 // NDUFA9 /// ENST00000266544 // NDUFA9 /// AK291067 // NDUFA9
3361672	NM_002315 // LMO1 /// ENST00000335790 // LMO1 /// M26682 // LMO1 /// ENST00000428101 // LMO1 /// ENST00000332914 // LMO1
3338552	NM_005231 // CTTN /// NM_138565 // CTTN /// ENST00000346329 // CTTN /// ENST00000301843 // CTTN /// BC008799 // CTTN /// ENST00000376561 // CTTN
3240012	NM_001172303 // MASTL /// NM_032844 // MASTL /// NM_001172304 // MASTL /// ENST00000375946 // MASTL /// AK123004 // MASTL /// ENST00000375940 // MASTL /// ENST00000342386 // MASTL
3070047	NM_014888 // FAM3C /// NM_001040020 // FAM3C /// ENST00000359943 // FAM3C /// ENST00000455255 // FAM3C /// D87120 // FAM3C
3061997	NM_000305 // PON2 /// NM_001018161 // PON2 /// ENST00000222572 // PON2 /// ENST00000433091 // PON2 /// AK301313 // PON2 /// ENST00000355659 // PON2 /// ENST00000455123 // PON2
3025500	NM_001724 // BPGM /// NM_199186 // BPGM /// ENST00000344924 // BPGM /// ENST00000418040 // BPGM /// BC017050 // BPGM
2969289	NM_003931 // WASF1 /// NM_001024934 // WASF1 /// NM_001024935 // WASF1 /// NM_001024936 // WASF1 /// ENST00000392589 // WASF1 /// ENST00000392588 // WASF1 /// ENST00000359451 // WASF1 /// ENST00000392587 // WASF1 /// ENST00000392586 // WASF1 /// BC044591 // WASF1 /// ENST00000447688 // WASF1
2928461	NM_020455 // GPR126 /// NM_001032394 // GPR126 /// NM_198569 // GPR126 /// NM_001032395 // GPR126 /// ENST00000230173 // GPR126 /// ENST00000296932 // GPR126 /// ENST00000367609 // GPR126 /// AB183546 // GPR126
2921872	NM_003880 // WISP3 /// ENST00000230529 // WISP3 /// ENST00000454589 // WISP3
2901687	NM_001025091 // ABCF1 /// NM_001090 // ABCF1 /// ENST00000326195 // ABCF1 /// ENST00000383588 // ABCF1 /// ENST00000423247 // ABCF1 /// ENST00000426219 // ABCF1 /// ENST00000419893 // ABCF1 /// ENST00000457111 // ABCF1 /// ENST00000457078 // ABCF1 /// ENST00000376545 // ABCF1 /// ENST00000383587 // ABCF1 /// ENST00000420257 // ABCF1 /// ENST00000421042 // ABCF1 /// ENST00000448939 // ABCF1 /// EN…
2779823	NM_022154 // SLC39A8 /// NM_001135146 // SLC39A8 /// NM_001135148 // SLC39A8 /// ENST00000356736 // SLC39A8 /// ENST00000394833 // SLC39A8 /// AB040120 // SLC39A8
2720251	NM_022346 // NCAPG /// ENST00000251496 // NCAPG /// AF331796 // NCAPG
2514745	NM_001083615 // MYO3B /// NM_138995 // MYO3B /// NM_001171642 // MYO3B /// ENST00000408978 // MYO3B /// ENST00000409044 // MYO3B /// AF369908 // MYO3B /// AF391554 // MYO3B /// AF391555 // MYO3B /// AF391556 // MYO3B /// AF391557 // MYO3B /// AF391558 // MYO3B /// BC136620 // MYO3B /// BC144307 // MYO3B /// ENST00000317915 // MYO3B /// ENST00000409940 // MYO3B /// ENST00000317935 // MYO3B /// ENS…
2435989	NM_002964 // S100A8 /// ENST00000368732 // S100A8 /// ENST00000368733 // S100A8 /// BC005928 // S100A8
2333907	NM_018150 // RNF220 /// ENST00000355387 // RNF220 /// ENST00000361799 // RNF220 /// BC034221 // RNF220 /// BC098266 // RNF220 /// BC098300 // RNF220 /// AK056424 // RNF220 /// ENST00000416840 // RNF220
4030063	NM_004654 // USP9Y /// ENST00000338981 // USP9Y /// AF000986 // USP9Y
4023228	ENST00000421477 // CT45A5
4005644	ENST00000324817 // MED14 /// AF304448 // MED14
3989721	NM_001042749 // STAG2 /// ENST00000218089 // STAG2 /// AK298633 // STAG2 /// ENST00000455404 // STAG2 /// ENST00000408008 // STAG2 /// ENST00000434713 // STAG2 /// ENST00000371166 // STAG2
3985615	AF314542 // TCEAL4
3978087	NM_014138 // FAM156A /// NM_001099684 // FAM156B /// BX649013 // FAM156A
3945314	NM_006855 // KDELR3 /// NM_016657 // KDELR3 /// ENST00000216014 // KDELR3 /// ENST00000409006 // KDELR3 /// BC001277 // KDELR3
3936887	NM_003776 // MRPL40 /// ENST00000333130 // MRPL40 /// AK057708 // MRPL40 /// ENST00000443660 // MRPL40
3904594	NM_199181 // C20orf117 /// ENST00000279034 // C20orf117 /// ENST00000237536 // C20orf117
3864944	NM_001102599 // CEACAM20 /// NM_001102598 // CEACAM20 /// NM_001102597 // CEACAM20 /// NM_001102600 // CEACAM20 /// ENST00000424903 // CEACAM20 /// ENST00000412211 // CEACAM20 /// ENST00000445209 // CEACAM20 /// EU008600 // CEACAM20 /// ENST00000316962 // CEACAM20
3838575	NR_026712 // RPL13AP5 /// NM_012423 // RPL13A /// NR_003932 // RPL13AP20 /// ENST00000391857 // RPL13A /// AK056837 // RPL13A
3810472	NM_005570 // LMAN1 /// ENST00000251047 // LMAN1 /// BC032330 // LMAN1
3738280	NM_001002244 // ANAPC11 /// NM_016476 // ANAPC11 /// NM_001002245 // ANAPC11 /// NM_001002246 // ANAPC11 /// NM_001002247 // ANAPC11 /// NM_001002248 // ANAPC11 /// ENST00000357385 // ANAPC11 /// ENST00000344877 // ANAPC11 /// ENST00000400717 // ANAPC11 /// ENST00000448458 // ANAPC11 /// ENST00000429613 // ANAPC11 /// ENST00000443513 // ANAPC11 /// ENST00000392377 // ANAPC11
3732145	NM_000727 // CACNG1 /// ENST00000226021 // CACNG1 /// L07738 // CACNG1
3723355	NM_144608 // HEXIM2 /// ENST00000307275 // HEXIM2
3683879	NM_017539 // DNAH3 /// ENST00000261383 // DNAH3 /// AF494040 // DNAH3 /// ENST00000415178 // DNAH3
3667890	NM_020995 // HPR /// ENST00000405951 // HPR /// ENST00000228226 // HPR
3641871	NM_018148 // LINS1 /// NM_001040614 // LINS1 /// NM_001040615 // LINS1 /// NM_001040616 // LINS1 /// ENST00000360903 // LINS1 /// ENST00000314742 // LINS1 /// ENST00000449654 // LINS1 /// AB083157 // LINS1
3633699	NM_138573 // NRG4 /// BX538100 // NRG4
3633578	NM_001897 // CSPG4 /// ENST00000308508 // CSPG4 /// AY359468 // CSPG4
3632862	NM_000781 // CYP11A1 /// NM_001099773 // CYP11A1 /// ENST00000268053 // CYP11A1 /// ENST00000358632 // CYP11A1 /// M14565 // CYP11A1 /// BC032329 // CYP11A1 /// AK293211 // CYP11A1 /// AK292300 // CYP11A1 /// AK292301 // CYP11A1 /// AK300178 // CYP11A1 /// ENST00000452422 // CYP11A1 /// ENST00000435365 // CYP11A1
3624607	NM_000259 // MYO5A /// NM_001142495 // MYO5A /// ENST00000399231 // MYO5A /// ENST00000399229 // MYO5A /// ENST00000356338 // MYO5A /// U90942 // MYO5A /// ENST00000358212 // MYO5A /// ENST00000399233 // MYO5A
3599561	NM_145658 // SPESP1 /// NM_024505 // NOX5 /// ENST00000260364 // NOX5 /// AY358983 // SPESP1 /// AF325190 // NOX5 /// ENST00000395421 // NOX5
3597338	NM_001018005 // TPM1 /// NM_001018007 // TPM1 /// NM_001018004 // TPM1 /// NM_001018006 // TPM1 /// NM_000366 // TPM1 /// NM_001018020 // TPM1 /// ENST00000403994 // TPM1 /// ENST00000358278 // TPM1 /// ENST00000288398 // TPM1 /// ENST00000317516 // TPM1 /// ENST00000267996 // TPM1 /// BC007433 // TPM1 /// AK299387 // TPM1 /// M19713 // TPM1 /// AK131384 // TPM1 /// ENST00000357980 // TPM1 /// AK…
3580234	NM_014226 // RAGE /// ENST00000361847 // RAGE /// BC026069 // RAGE /// ENST00000392778 // RAGE
3564071	NM_020921 // NIN /// ENST00000245441 // NIN /// ENST00000424907 // NIN /// ENST00000311149 // NIN /// ENST00000389868 // NIN
3542145	NM_014734 // KIAA0247 /// ENST00000342745 // KIAA0247 /// BC064697 // KIAA0247
3534248	NM_020937 // FANCM /// ENST00000267430 // FANCM /// DQ140356 // FANCM
3526524	NM_199162 // ADPRHL1 /// ENST00000375418 // ADPRHL1 /// ENST00000356501 // ADPRHL1 /// BC009755 // ADPRHL1
3522225	NM_003576 // STK24 /// NM_001032296 // STK24 /// ENST00000397517 // STK24 /// ENST00000376547 // STK24 /// AF083420 // STK24 /// BC035578 // STK24 /// BC065378 // STK24 /// AK297583 // STK24 /// AF024636 // STK24 /// ENST00000376554 // STK24 /// ENST00000376541 // STK24
3509645	NM_017826 // SOHLH2 /// ENST00000379881 // SOHLH2
3476130	NM_001167856 // SBNO1 /// NM_018183 // SBNO1 /// ENST00000267176 // SBNO1 /// AB014772 // SBNO1 /// BC133704 // SBNO1 /// ENST00000420886 // SBNO1 /// ENST00000434198 // SBNO1 /// ENST00000442601 // SBNO1 /// BC041141 // SBNO1
3451318	NM_033114 // ZCRB1 /// ENST00000266529 // ZCRB1 /// BC022543 // ZCRB1
3395416	NM_006597 // HSPA8 /// NM_153201 // HSPA8 /// ENST00000227378 // HSPA8 /// ENST00000453788 // HSPA8 /// AF352832 // HSPA8
3374833	NM_001444 // FABP5 /// ENST00000297258 // FABP5 /// BC070303 // FABP5
3309383	NM_006793 // PRDX3 /// NM_014098 // PRDX3 /// ENST00000298510 // PRDX3 /// ENST00000356951 // PRDX3 /// BC021691 // PRDX3
3292634	AF461266 // RUFY2
3282463	NM_173576 // MKX /// ENST00000375790 // MKX /// ENST00000419761 // MKX /// BC036207 // MKX
3279857	BX537961 // TRDMT1 /// AK021659 // TRDMT1
3228582	NM_020469 // ABO /// ENST00000319878 // ABO /// BC111575 // ABO
3219547	NM_003640 // IKBKAP /// ENST00000374647 // IKBKAP /// AF153419 // IKBKAP
3214984	NM_001003800 // BICD2 /// NM_015250 // BICD2 /// ENST00000375512 // BICD2 /// BC073970 // BICD2
3212143	NM_013438 // UBQLN1 /// NM_053067 // UBQLN1 /// ENST00000376395 // UBQLN1 /// ENST00000257468 // UBQLN1 /// BC039294 // UBQLN1
3190925	NM_020438 // DOLPP1 /// NM_001135917 // DOLPP1 /// ENST00000406974 // DOLPP1 /// ENST00000372546 // DOLPP1 /// BC033686 // DOLPP1 /// ENST00000327812 // DOLPP1 /// ENST00000412363 // DOLPP1
3113456	NM_022045 // MTBP /// ENST00000305949 // MTBP /// BC013136 // MTBP /// ENST00000456899 // MTBP
3110395	NM_014677 // RIMS2 /// ENST00000408894 // RIMS2 /// BC043144 // RIMS2 /// ENST00000378492 // RIMS2 /// ENST00000262231 // RIMS2
3108072	NM_014754 // PTDSS1 /// ENST00000337004 // PTDSS1 /// BC004390 // PTDSS1 /// ENST00000455950 // PTDSS1
3100166	NM_002865 // RAB2A /// BC008929 // RAB2A
3044753	NM_012322 // LSM5 /// NM_001130710 // LSM5 /// NM_001139499 // LSM5 /// NR_024466 // LSM5 /// ENST00000450169 // LSM5 /// AF182291 // LSM5 /// ENST00000409952 // LSM5 /// ENST00000409909 // LSM5
3037100	BC044242 // RSPH10B2
3031650	NM_001091 // ABP1 /// ENST00000360937 // ABP1 /// ENST00000437714 // ABP1 /// ENST00000416793 // ABP1 /// BX648159 // ABP1
2999334	NM_015052 // HECW1 /// ENST00000395891 // HECW1 /// BC151227 // HECW1 /// ENST00000265522 // HECW1 /// ENST00000453890 // HECW1 /// ENST00000395890 // HECW1
2987441	NM_003751 // EIF3B /// NM_001037283 // EIF3B /// ENST00000360876 // EIF3B /// ENST00000397011 // EIF3B /// U78525 // EIF3B /// ENST00000314800 // EIF3B /// ENST00000413917 // EIF3B
2981912	NM_003379 // EZR /// NM_001111077 // EZR /// ENST00000367075 // EZR /// ENST00000337147 // EZR /// BC068458 // EZR /// ENST00000392177 // EZR
2971267	NM_002944 // ROS1 /// ENST00000368508 // ROS1 /// M34353 // ROS1 /// ENST00000368507 // ROS1
2970897	NM_002031 // FRK /// ENST00000368626 // FRK /// U00803 // FRK
2948790	NM_001264 // CDSN /// L20815 // CDSN
2946845	NM_007149 // ZNF184 /// ENST00000211936 // ZNF184
2922972	NM_173674 // DCBLD1 /// ENST00000296955 // DCBLD1 /// BC035671 // DCBLD1 /// ENST00000338728 // DCBLD1 /// AK095973 // DCBLD1 /// ENST00000368503 // DCBLD1 /// ENST00000392504 // DCBLD1
2911257	NM_020931 // KIAA1586 /// ENST00000370733 // KIAA1586 /// BC041125 // KIAA1586
2849056	NM_001369 // DNAH5 /// ENST00000265104 // DNAH5 /// AY045575 // DNAH5
2844453	---
2838042	NM_003314 // TTC1 /// ENST00000231238 // TTC1 /// BC000942 // TTC1
2835619	NM_001122853 // MYOZ3 /// NM_133371 // MYOZ3 /// ENST00000297130 // MYOZ3 /// ENST00000456566 // MYOZ3
2825629	BC007014 // TNFAIP8
2752006	NM_003864 // SAP30 /// ENST00000296504 // SAP30 /// AF055993 // SAP30
2732655	NM_025074 // FRAS1 /// NM_001166133 // FRAS1 /// ENST00000380674 // FRAS1 /// BC131820 // FRAS1 /// ENST00000264895 // FRAS1 /// ENST00000264899 // FRAS1 /// ENST00000325942 // FRAS1
2684187	NM_000158 // GBE1 /// ENST00000429644 // GBE1 /// ENST00000264326 // GBE1 /// AK125918 // GBE1
2626141	NM_001098783 // RPP14 /// NM_007042 // RPP14 /// ENST00000445193 // RPP14 /// ENST00000295959 // RPP14 /// AF001175 // RPP14
2612371	NM_033083 // EAF1 /// ENST00000396842 // EAF1 /// BC041329 // EAF1 /// ENST00000449565 // EAF1 /// ENST00000432764 // EAF1
2610094	NM_153461 // IL17RC /// NM_153460 // IL17RC /// NM_032732 // IL17RC /// ENST00000295981 // IL17RC /// ENST00000403601 // IL17RC /// ENST00000383812 // IL17RC /// AK295377 // IL17RC /// AK290670 // IL17RC /// AY359098 // IL17RC /// AK294616 // IL17RC /// AY358840 // IL17RC /// AF458065 // IL17RC /// EF676032 // IL17RC /// AK303171 // IL17RC /// ENST00000412901 // IL17RC /// ENST00000451165 // IL17…
2607568	NM_006614 // CHL1 /// ENST00000256509 // CHL1 /// AF002246 // CHL1 /// ENST00000397491 // CHL1 /// ENST00000453040 // CHL1 /// ENST00000421198 // CHL1
2603987	NM_019850 // NGEF /// NM_001114090 // NGEF /// ENST00000373552 // NGEF /// ENST00000264051 // NGEF /// BC031573 // NGEF
2556017	NM_001042692 // C2orf86 /// NM_015910 // C2orf86 /// ENST00000272321 // C2orf86 /// ENST00000398544 // C2orf86 /// ENST00000409354 // C2orf86 /// BX647132 // C2orf86 /// ENST00000409199 // C2orf86 /// ENST00000409120 // C2orf86 /// ENST00000448143 // C2orf86
2553730	NM_001005369 // MTIF2 /// NM_002453 // MTIF2 /// ENST00000403721 // MTIF2 /// ENST00000263629 // MTIF2 /// ENST00000394600 // MTIF2 /// AF494407 // MTIF2 /// L34600 // MTIF2 /// BC143541 // MTIF2
2553282	NM_014614 // PSME4 /// ENST00000404125 // PSME4 /// BC071768 // PSME4 /// AY894754 // PSME4 /// AY894755 // PSME4 /// ENST00000421748 // PSME4 /// ENST00000185162 // PSME4 /// ENST00000417676 // PSME4 /// ENST00000389993 // PSME4 /// AK124923 // PSME4 /// BC032418 // PSME4
2505993	NM_001083538 // POTEE /// NM_001099771 // POTEF /// ENST00000356920 // POTEE /// ENST00000357462 // POTEF /// ENST00000409914 // POTEF /// EF523384 // POTEF /// ENST00000358087 // POTEE /// ENST00000361163 // POTEF
2495806	NM_145212 // MRPL30 /// BC022391 // MRPL30
2482683	AB209551 // SPTBN1 /// BC067268 // RPL23AP32
2475407	NM_024692 // CLIP4 /// ENST00000320081 // CLIP4 /// ENST00000379543 // CLIP4 /// ENST00000450018 // CLIP4 /// ENST00000402240 // CLIP4
2464499	NM_031844 // HNRNPU /// NM_004501 // HNRNPU /// ENST00000366525 // HNRNPU /// ENST00000283179 // HNRNPU /// ENST00000444376 // HNRNPU /// BC015782 // HNRNPU /// ENST00000366524 // HNRNPU /// ENST00000427948 // HNRNPU /// ENST00000413625 // HNRNPU
2448336	NM_002597 // PDC /// NM_022576 // PDC /// ENST00000391997 // PDC /// ENST00000456239 // PDC /// ENST00000391996 // PDC /// M33478 // PDC /// ENST00000436389 // PDC /// ENST00000340129 // PDC
2442008	NM_006917 // RXRG /// ENST00000359842 // RXRG /// BC012063 // RXRG
2441329	NM_178550 // C1orf110 /// ENST00000367910 // C1orf110 /// ENST00000330296 // C1orf110
2401670	NM_152372 // MYOM3 /// ENST00000374434 // MYOM3 /// AK093280 // MYOM3 /// ENST00000338909 // MYOM3 /// ENST00000330966 // MYOM3 /// ENST00000374442 // MYOM3
2396817	NM_005957 // MTHFR /// ENST00000376592 // MTHFR /// ENST00000376590 // MTHFR /// BC053509 // MTHFR /// AB209113 // MTHFR /// ENST00000376583 // MTHFR /// ENST00000376585 // MTHFR
2381177	NM_018650 // MARK1 /// ENST00000366917 // MARK1 /// ENST00000366918 // MARK1 /// ENST00000402574 // MARK1
2378325	NM_019605 // SERTAD4 /// ENST00000367012 // SERTAD4 /// BC012083 // SERTAD4
2353396	NM_152367 // C1orf161 /// BC128148 // C1orf161 /// ENST00000369500 // C1orf161
2327630	NM_016258 // YTHDF2 /// NM_001173128 // YTHDF2 /// NM_001172828 // YTHDF2 /// ENST00000373812 // YTHDF2 /// AF432214 // YTHDF2 /// ENST00000401077 // YTHDF2
4045611	NM_002960 // S100A3 /// ENST00000368713 // S100A3 /// ENST00000368712 // S100A3 /// BC012893 // S100A3
4044198	NM_017971 // MRPL20 /// ENST00000344843 // MRPL20 /// AK000886 // MRPL20
4014029	NM_014496 // RPS6KA6 /// ENST00000262752 // RPS6KA6 /// BC143648 // RPS6KA6
3992270	ENST00000421477 // CT45A5 /// AK292207 // CT45A5
3985008	NM_080390 // TCEAL2 /// ENST00000372780 // TCEAL2 /// ENST00000329035 // TCEAL2 /// AF325115 // TCEAL2
3961932	NM_016272 // TOB2 /// ENST00000327492 // TOB2 /// BC038957 // TOB2
3937967	ENST00000342888 // FLJ26056
3923874	NM_198692 // KRTAP10-11 /// ENST00000334670 // KRTAP10-11 /// AB076359 // KRTAP10-11
3912079	NM_014258 // SYCP2 /// ENST00000371001 // SYCP2 /// ENST00000357552 // SYCP2 /// ENST00000414481 // SYCP2
3904189	NM_021100 // NFS1 /// AK056242 // NFS1
3901361	NM_001898 // CST1 /// ENST00000304749 // CST1 /// ENST00000398402 // CST1 /// BC021225 // CST1
3897280	NM_020341 // PAK7 /// NM_177990 // PAK7 /// ENST00000378423 // PAK7 /// ENST00000378429 // PAK7 /// ENST00000353224 // PAK7 /// ENST00000439520 // PAK7
3893891	AK130777 // NCRNA00176
3884892	NM_030919 // FAM83D /// ENST00000217429 // FAM83D
3882533	NM_005093 // CBFA2T2 /// NM_001039709 // CBFA2T2 /// ENST00000346541 // CBFA2T2 /// ENST00000397800 // CBFA2T2 /// AF069747 // CBFA2T2 /// ENST00000344201 // CBFA2T2 /// ENST00000397798 // CBFA2T2
3882413	NM_033197 // C20orf114 /// ENST00000253354 // C20orf114 /// AK290243 // C20orf114 /// ENST00000423645 // C20orf114
3871459	NM_001145176 // SHISA7
3863576	NM_001145939 // PAFAH1B3 /// NM_002573 // PAFAH1B3 /// NM_001145940 // PAFAH1B3 /// ENST00000262890 // PAFAH1B3 /// BC003016 // PAFAH1B3
3862564	BC027935 // C19orf47 /// NM_178830 // C19orf47 /// ENST00000357884 // C19orf47 /// ENST00000392035 // C19orf47
3860737	NM_152655 // ZNF585A /// NM_199126 // ZNF585A /// ENST00000292841 // ZNF585A /// ENST00000392157 // ZNF585A /// BC063820 // ZNF585A /// ENST00000356958 // ZNF585A
3843742	NM_003436 // ZNF135 /// ENST00000313434 // ZNF135 /// AK094202 // ZNF135
3833893	NR_001278 // CYP2B7P1 /// M29873 // CYP2B7P1
3830649	NM_001863 // COX6B1 /// ENST00000246554 // COX6B1 /// BC001015 // COX6B1
3829687	NM_000175 // GPI /// ENST00000356487 // GPI /// BC004982 // GPI /// ENST00000415930 // GPI /// ENST00000414931 // GPI /// ENST00000392234 // GPI
3824395	NM_012088 // PGLS /// ENST00000252603 // PGLS
3797450	NM_000970 // RPL6 /// ENST00000202773 // RPL6 /// AF261087 // RPL6 /// ENST00000426072 // RPL6
3792656	NM_001093729 // CCDC102B /// NM_024781 // CCDC102B /// ENST00000319445 // CCDC102B /// ENST00000360242 // CCDC102B /// BC126448 // CCDC102B /// ENST00000358653 // CCDC102B
3784783	NM_017947 // MOCOS /// ENST00000261326 // MOCOS /// BC012079 // MOCOS
3783435	NM_001134453 // DSG4 /// NM_177986 // DSG4 /// ENST00000308128 // DSG4 /// ENST00000359747 // DSG4 /// AY177664 // DSG4
3773426	NM_002522 // NPTX1 /// ENST00000306773 // NPTX1
3757050	NM_153490 // KRT13 /// NM_002274 // KRT13 /// ENST00000246635 // KRT13 /// ENST00000336861 // KRT13 /// BC002661 // KRT13
3750872	NM_014680 // KIAA0100 /// ENST00000005905 // KIAA0100 /// BC120873 // KIAA0100 /// ENST00000389003 // KIAA0100
3749432	---
3743486	NM_007278 // GABARAP /// ENST00000302386 // GABARAP /// BC106748 // GABARAP
3743306	NM_182906 // CLEC10A /// NM_006344 // CLEC10A /// ENST00000254868 // CLEC10A /// ENST00000416562 // CLEC10A
3737274	NM_020914 // RNF213 /// ENST00000456466 // KIAA1618 /// ENST00000411702 // KIAA1618
3733938	NM_018714 // COG1 /// ENST00000299886 // COG1 /// ENST00000438720 // COG1 /// AB037802 // COG1
3717870	NM_015544 // TMEM98 /// ENST00000261713 // TMEM98 /// BC000526 // TMEM98 /// ENST00000395149 // TMEM98 /// ENST00000439138 // TMEM98
3713951	NM_018242 // SLC47A1 /// ENST00000270570 // SLC47A1 /// BC010661 // SLC47A1 /// ENST00000457293 // SLC47A1 /// ENST00000436810 // SLC47A1 /// ENST00000455670 // SLC47A1 /// ENST00000424755 // SLC47A1 /// ENST00000395585 // SLC47A1
3712835	NM_001130090 // LRRC48 /// NM_031294 // LRRC48 /// NM_001130091 // LRRC48 /// NM_001130092 // LRRC48 /// ENST00000313838 // LRRC48 /// ENST00000448396 // LRRC48 /// ENST00000399187 // LRRC48 /// ENST00000399184 // LRRC48 /// ENST00000399182 // LRRC48 /// AK293011 // LRRC48
3712517	NM_020201 // NT5M /// ENST00000389022 // NT5M /// AF210652 // NT5M /// ENST00000379552 // NT5M /// ENST00000446264 // NT5M
3712197	AY363305 // LOC162632
3701837	NM_005792 // MPHOSPH6 /// ENST00000258169 // MPHOSPH6 /// BC005242 // MPHOSPH6
3695235	AK093213 // CCDC79
3694215	NM_001796 // CDH8 /// ENST00000299345 // CDH8 /// AK124734 // CDH8 /// ENST00000394178 // CDH8
3677913	NM_001116 // ADCY9 /// ENST00000294016 // ADCY9 /// BC151229 // ADCY9
3676421	NM_001009944 // PKD1 /// NM_000296 // PKD1 /// L33243 // PKD1
3676300	NM_002952 // RPS2 /// ENST00000343262 // RPS2 /// BC063011 // RPS2
3671935	NM_031476 // CRISPLD2 /// ENST00000262424 // CRISPLD2 /// AY358790 // CRISPLD2 /// ENST00000448503 // CRISPLD2 /// ENST00000412642 // CRISPLD2
3662158	AF348994 // MT1JP /// BC103841 // MT1M
3650861	NM_016524 // SYT17 /// ENST00000355377 // SYT17
3647368	NM_024109 // C16orf68 /// ENST00000381920 // C16orf68 /// BC001908 // C16orf68 /// ENST00000163678 // C16orf68
3645549	NM_020982 // CLDN9 /// ENST00000445369 // CLDN9 /// BC051870 // CLDN9
3623472	NM_152647 // C15orf33 /// NM_002044 // GALK2 /// NM_001001556 // GALK2 /// ENST00000299338 // C15orf33 /// ENST00000354658 // C15orf33
3620380	NM_178034 // PLA2G4D /// ENST00000290472 // PLA2G4D /// AB090876 // PLA2G4D
3619945	NM_007280 // OIP5 /// ENST00000220514 // OIP5 /// BC015050 // OIP5
3600960	NM_033028 // BBS4 /// ENST00000268057 // BBS4 /// AY457143 // BBS4 /// ENST00000395205 // BBS4
3600744	NM_005744 // ARIH1 /// ENST00000379887 // ARIH1 /// BC051877 // ARIH1 /// ENST00000299305 // ARIH1
3594986	NM_198524 // TEX9 /// ENST00000352903 // TEX9 /// AK294960 // TEX9
3594031	NM_014548 // TMOD2 /// NM_001142885 // TMOD2 /// ENST00000435126 // TMOD2 /// ENST00000249700 // TMOD2 /// BC036184 // TMOD2
3591704	NM_024908 // WDR76 /// NM_001167941 // WDR76 /// ENST00000263795 // WDR76 /// EF011624 // WDR76 /// ENST00000452115 // WDR76 /// ENST00000381246 // WDR76
3585272	NM_033223 // GABRG3 /// ENST00000333743 // GABRG3
3569374	NM_001172 // ARG2 /// NM_006370 // VTI1B /// ENST00000216456 // VTI1B /// AF060902 // VTI1B /// BC029050 // ARG2
3544829	NM_052873 // C14orf179 /// NM_001102564 // C14orf179 /// ENST00000314067 // C14orf179 /// ENST00000238628 // C14orf179 /// AK056735 // C14orf179
3543714	NM_152331 // ACOT4 /// ENST00000326303 // ACOT4 /// BC090945 // ACOT4
3542445	NM_003813 // ADAM21 /// ENST00000267499 // ADAM21 /// BC109024 // ADAM21
3536336	NM_005192 // CDKN3 /// NM_001130851 // CDKN3 /// ENST00000335183 // CDKN3 /// ENST00000442975 // CDKN3 /// BC064965 // CDKN3 /// L25876 // CDKN3 /// L27711 // CDKN3 /// EF560750 // CDKN3 /// U02681 // CDKN3 /// ENST00000216414 // CDKN3
3529237	NM_182908 // DHRS2 /// NM_005794 // DHRS2 /// ENST00000432832 // DHRS2 /// ENST00000456214 // DHRS2 /// AB209653 // DHRS2
3522327	NM_005073 // SLC15A1 /// ENST00000376503 // SLC15A1 /// U21936 // SLC15A1
3511817	NM_017993 // ENOX1 /// NM_001127615 // ENOX1 /// ENST00000261488 // ENOX1 /// ENST00000412891 // ENOX1
3484497	NM_023037 // FRY /// ENST00000380250 // FRY /// ENST00000380257 // FRY /// ENST00000380235 // FRY
3472274	NM_138451 // IQCD /// ENST00000299732 // IQCD /// BC013151 // IQCD /// ENST00000416617 // IQCD
3468743	NM_001031701 // NT5DC3 /// ENST00000392876 // NT5DC3 /// AB032773 // NT5DC3
3466110	NM_016122 // CCDC41 /// NM_001042399 // CCDC41 /// ENST00000397809 // CCDC41 /// ENST00000339839 // CCDC41 /// AF155115 // CCDC41
3465409	NM_001731 // BTG1 /// ENST00000256015 // BTG1
3455692	NM_000423 // KRT2 /// ENST00000309680 // KRT2 /// M99061 // KRT2
3454223	NM_013277 // RACGAP1 /// NM_001126103 // RACGAP1 /// NM_001126104 // RACGAP1 /// ENST00000427314 // RACGAP1 /// ENST00000434422 // RACGAP1 /// ENST00000454520 // RACGAP1 /// ENST00000312377 // RACGAP1 /// AB030251 // RACGAP1
3453712	NM_144593 // RHEBL1 /// ENST00000301068 // RHEBL1 /// AY509932 // RHEBL1 /// ENST00000451096 // RHEBL1 /// ENST00000420065 // RHEBL1
3453370	NM_001659 // ARF3 /// ENST00000256682 // ARF3 /// M74491 // ARF3
3453036	NM_024095 // ASB8 /// ENST00000317697 // ASB8
3435853	NM_006815 // TMED2 /// ENST00000262225 // TMED2 /// BC025957 // TMED2 /// ENST00000438031 // TMED2 /// ENST00000432022 // TMED2
3403889	NM_144670 // A2ML1 /// ENST00000299698 // A2ML1 /// AL832139 // A2ML1
3400625	NM_024551 // ADIPOR2 /// ENST00000357103 // ADIPOR2 /// AK128511 // ADIPOR2
3391724	NM_030770 // TMPRSS5 /// ENST00000299882 // TMPRSS5 /// BC121803 // TMPRSS5
3388893	NM_002427 // MMP13 /// ENST00000260302 // MMP13 /// ENST00000340273 // MMP13
3375612	NM_013401 // RAB3IL1 /// ENST00000335219 // RAB3IL1 /// AF084557 // RAB3IL1 /// BC022239 // RAB3IL1 /// BC051820 // RAB3IL1 /// ENST00000301773 // RAB3IL1 /// ENST00000394836 // RAB3IL1
3348911	NM_003002 // SDHD /// ENST00000375549 // SDHD /// AB006202 // SDHD
3339036	NM_001012503 // KRTAP5-7 /// ENST00000382169 // KRTAP5-7 /// BC136967 // KRTAP5-7
3332938	NM_017841 // SDHAF2 /// BC002331 // SDHAF2 /// ENST00000301761 // SDHAF2
3332465	NM_031457 // MS4A8B /// ENST00000300226 // MS4A8B /// AF237905 // MS4A8B /// ENST00000450141 // MS4A8B
3298557	NM_017551 // GRID1 /// ENST00000327946 // GRID1 /// AK293104 // GRID1
3261886	NM_017787 // C10orf26 /// ENST00000369889 // C10orf26 /// AY656171 // C10orf26
3248999	NM_001001330 // REEP3 /// ENST00000373758 // REEP3 /// ENST00000298249 // REEP3 /// BC068557 // REEP3
3220740	BC112357 // C9orf84 /// AK057341 // C9orf84
3214359	NM_001698 // AUH /// ENST00000375731 // AUH /// BC020722 // AUH /// ENST00000303617 // AUH
3205633	BC008500 // MCART1
3200762	NM_020344 // SLC24A2 /// ENST00000341998 // SLC24A2 /// AF097366 // SLC24A2 /// ENST00000286344 // SLC24A2
3191805	NM_006059 // LAMC3 /// ENST00000361069 // LAMC3 /// ENST00000355048 // LAMC3 /// ENST00000320021 // LAMC3
3182310	NM_207299 // LPPR1 /// ENST00000374874 // RP11-35N6.1
3181801	NM_006808 // SEC61B /// ENST00000223641 // SEC61B /// AK223384 // SEC61B
3153235	BC070152 // CCDC26 /// BC026098 // CCDC26
3135184	NM_014781 // RB1CC1 /// NM_001083617 // RB1CC1 /// ENST00000025008 // RB1CC1 /// AB059622 // RB1CC1 /// ENST00000435644 // RB1CC1
3122703	NM_001926 // DEFA6 /// ENST00000297436 // DEFA6 /// BC069667 // DEFA6
3104013	NM_024721 // ZFHX4 /// ENST00000455469 // ZFHX4 /// AB083343 // ZFHX4 /// ENST00000050961 // ZFHX4 /// ENST00000399468 // ZFHX4 /// ENST00000458716 // ZFHX4
3100909	NM_152758 // YTHDF3 /// BC052970 // YTHDF3
3097580	NM_001007176 // C8orf22 /// ENST00000399653 // C8orf22 /// BC017981 // C8orf22 /// ENST00000303202 // C8orf22
3088405	NM_018142 // INTS10 /// ENST00000397977 // INTS10
3065015	NM_006234 // POLR2J /// ENST00000292614 // POLR2J /// BC065711 // POLR2J
3062868	NM_018842 // BAIAP2L1 /// ENST00000005260 // BAIAP2L1 /// AF119666 // BAIAP2L1
3058991	NM_000722 // CACNA2D1 /// ENST00000356860 // CACNA2D1 /// M76559 // CACNA2D1 /// ENST00000356253 // CACNA2D1 /// ENST00000284088 // CACNA2D1
3046739	NM_001635 // AMPH /// NM_139316 // AMPH /// ENST00000356264 // AMPH /// ENST00000325590 // AMPH /// BC034376 // AMPH /// ENST00000353242 // AMPH /// ENST00000428293 // AMPH /// ENST00000421537 // AMPH
3023038	NM_032599 // FAM71F1 /// ENST00000315184 // FAM71F1
3018652	NM_024814 // CBLL1 /// NR_024199 // CBLL1 /// ENST00000440859 // CBLL1 /// BC130529 // CBLL1 /// BC130531 // CBLL1 /// BC144176 // CBLL1 /// AK293352 // CBLL1 /// ENST00000417616 // CBLL1 /// ENST00000420796 // CBLL1 /// ENST00000432748 // CBLL1 /// ENST00000415884 // CBLL1 /// ENST00000222597 // CBLL1 /// AK026762 // CBLL1
3013498	NM_016116 // ASB4 /// NM_145872 // ASB4 /// ENST00000428113 // ASB4 /// ENST00000257621 // ASB4 /// ENST00000325885 // ASB4 /// AF156779 // ASB4
3000984	NM_152701 // ABCA13 /// ENST00000435803 // ABCA13 /// ENST00000319379 // ABCA13 /// AY204751 // ABCA13 /// ENST00000417403 // ABCA13 /// ENST00000437566 // ABCA13 /// AK126220 // ABCA13 /// BX647560 // ABCA13
2992766	NM_007342 // NUPL2 /// ENST00000258742 // NUPL2 /// U97198 // NUPL2 /// ENST00000410002 // NUPL2 /// ENST00000275437 // NUPL2
2978989	NM_004690 // LATS1 /// ENST00000253339 // LATS1 /// AF104413 // LATS1
2970942	NM_000493 // COL10A1 /// ENST00000243222 // COL10A1
2958325	NM_015548 // DST /// ENST00000244364 // DST /// ENST00000370788 // DST /// ENST00000312431 // DST /// ENST00000370754 // DST /// ENST00000421834 // DST /// ENST00000340834 // DST /// ENST00000361203 // DST /// ENST00000370769 // DST
2953570	NM_018643 // TREM1 /// ENST00000244709 // TREM1 /// AK292162 // TREM1 /// ENST00000334475 // TREM1
2944068	NM_003472 // DEK /// NM_001134709 // DEK /// ENST00000244776 // DEK /// ENST00000397239 // DEK /// BC035259 // DEK /// ENST00000424923 // DEK
2926323	NM_004100 // EYA4 /// NM_172103 // EYA4 /// NM_172105 // EYA4 /// ENST00000367895 // EYA4 /// ENST00000355286 // EYA4 /// ENST00000355167 // EYA4 /// Y17114 // EYA4 /// ENST00000430974 // EYA4 /// ENST00000452339 // EYA4 /// ENST00000448109 // EYA4
2909540	NM_181744 // OPN5 /// ENST00000244799 // OPN5 /// ENST00000393699 // OPN5
2907538	NM_006245 // PPP2R5D /// NM_180976 // PPP2R5D /// NM_180977 // PPP2R5D /// ENST00000230402 // PPP2R5D /// ENST00000394110 // PPP2R5D /// BC010692 // PPP2R5D
2905256	ENST00000359359 // C6orf89
2903574	NM_003782 // B3GALT4 /// ENST00000383209 // B3GALT4 /// ENST00000415322 // B3GALT4 /// ENST00000419471 // B3GALT4 /// ENST00000451237 // B3GALT4 /// ENST00000430971 // B3GALT4 /// AB026730 // B3GALT4
2895296	NM_002948 // RPL15 /// ENST00000354811 // RPL15 /// BC068198 // RPL15 /// ENST00000412097 // RPL15 /// ENST00000443852 // RPL15
2889241	NM_001079527 // FAM153C /// ENST00000398106 // FAM153C /// AF155097 // FAM153A /// BC101339 // FAM153C /// BC101340 // FAM153C /// BC101338 // FAM153C /// BC101341 // FAM153C /// BC131737 // FAM153C /// ENST00000440605 // FAM153A /// ENST00000457940 // FAM153A /// ENST00000442946 // FAM153B
2887048	NM_005990 // STK10 /// ENST00000176763 // STK10 /// BC070077 // STK10
2855578	NM_022483 // C5orf28 /// ENST00000397080 // C5orf28 /// BC013351 // C5orf28
2846522	NM_033267 // IRX2 /// NM_001134222 // IRX2 /// ENST00000302057 // IRX2 /// ENST00000382611 // IRX2
2827645	BC041945 // SLC27A6
2818212	NM_031482 // ATG10 /// NM_001131028 // ATG10 /// ENST00000458350 // ATG10 /// ENST00000282185 // ATG10 /// BC029268 // ATG10
2815331	NM_001037637 // BTF3 /// NM_001207 // BTF3 /// ENST00000380591 // BTF3 /// ENST00000335895 // BTF3 /// AB062126 // BTF3
2798538	NM_004168 // SDHA /// ENST00000264932 // SDHA /// BC001380 // SDHA /// ENST00000327872 // SDHA
2794792	NM_005429 // VEGFC /// ENST00000280193 // VEGFC /// BC063685 // VEGFC
2788195	NM_199324 // OTUD4 /// NM_001102653 // OTUD4 /// ENST00000296578 // OTUD4 /// ENST00000454497 // OTUD4 /// ENST00000394097 // OTUD4
2784131	NM_176824 // BBS7 /// ENST00000264499 // BBS7
2780907	NM_014421 // DKK2 /// ENST00000285311 // DKK2 /// AF177395 // DKK2
2780143	NM_020139 // BDH2 /// ENST00000296424 // BDH2 /// BC037277 // BDH2
2775463	NM_031370 // HNRNPD /// NM_031369 // HNRNPD /// NM_002138 // HNRNPD /// NM_001003810 // HNRNPD /// ENST00000313899 // HNRNPD /// ENST00000352301 // HNRNPD /// ENST00000353341 // HNRNPD
2774049	NM_005506 // SCARB2 /// ENST00000264896 // SCARB2
2772341	NM_021139 // UGT2B4 /// ENST00000305107 // UGT2B4 /// BC026264 // UGT2B4
2770242	NM_002703 // PPAT /// ENST00000264220 // PPAT /// U00238 // PPAT /// ENST00000425339 // PPAT
2744980	NM_032547 // SCOC /// NM_001153585 // SCOC /// NM_001153446 // SCOC /// NM_001153635 // SCOC /// NM_001153690 // SCOC /// ENST00000394205 // SCOC /// ENST00000338517 // SCOC /// ENST00000394203 // SCOC
2723391	BC030111 // MGC42157
2720145	NM_015907 // LAP3 /// ENST00000226299 // LAP3
2713837	AK096662 // ZNF718
2707876	NM_014398 // LAMP3 /// ENST00000265598 // LAMP3 /// BC032940 // LAMP3
2703217	NM_002268 // KPNA4 /// ENST00000334256 // KPNA4 /// BC034493 // KPNA4
2694397	NM_002950 // RPN1 /// ENST00000296255 // RPN1 /// BC010839 // RPN1
2690850	NM_018266 // TMEM39A /// ENST00000319172 // TMEM39A /// BC003192 // TMEM39A /// ENST00000438581 // TMEM39A
2664891	NM_001134381 // TBC1D5 /// NM_014744 // TBC1D5 /// NM_001134380 // TBC1D5 /// ENST00000443499 // TBC1D5 /// ENST00000437885 // TBC1D5 /// ENST00000450163 // TBC1D5 /// ENST00000253692 // TBC1D5 /// ENST00000429383 // TBC1D5 /// BC013145 // TBC1D5 /// AB449886 // TBC1D5 /// AK097990 // TBC1D5 /// ENST00000414318 // TBC1D5 /// ENST00000446818 // TBC1D5
2662956	NM_001128219 // VGLL4 /// NM_014667 // VGLL4 /// NM_001128220 // VGLL4 /// NM_001128221 // VGLL4 /// ENST00000273038 // VGLL4 /// ENST00000424529 // VGLL4 /// AK126479 // VGLL4 /// ENST00000430365 // VGLL4 /// ENST00000451674 // VGLL4
2644619	NM_031913 // ESYT3 /// ENST00000389567 // ESYT3 /// BC037292 // ESYT3 /// ENST00000383175 // ESYT3 /// ENST00000289135 // ESYT3
2639734	NM_007064 // KALRN /// ENST00000291478 // KALRN /// AB011422 // KALRN /// ENST00000454902 // KALRN
2633460	NM_032359 // C3orf26 /// BC006512 // C3orf26
2604998	NM_024726 // IQCA1 /// ENST00000409907 // IQCA1 /// BC028699 // IQCA1 /// ENST00000254653 // IQCA1 /// ENST00000412437 // IQCA1 /// ENST00000309507 // IQCA1 /// ENST00000457693 // IQCA1 /// ENST00000431676 // IQCA1
2599580	NM_017431 // PRKAG3 /// ENST00000233944 // PRKAG3 /// AF214519 // PRKAG3 /// ENST00000439262 // PRKAG3
2589929	NM_178123 // SESTD1 /// ENST00000428443 // SESTD1 /// AY209190 // SESTD1 /// BC047578 // SESTD1 /// ENST00000436925 // SESTD1 /// ENST00000335289 // SESTD1 /// ENST00000446758 // SESTD1 /// AL122046 // SESTD1
2571483	NM_000575 // IL1A /// ENST00000263339 // IL1A /// ENST00000409071 // IL1A /// BC013142 // IL1A
2568968	NM_025076 // UXS1 /// ENST00000283148 // UXS1 /// BC009819 // UXS1 /// AY147934 // UXS1 /// AY358541 // UXS1 /// AK290668 // UXS1 /// ENST00000409501 // UXS1 /// AK056022 // UXS1
2567447	NM_001102426 // TBC1D8 /// ENST00000376840 // TBC1D8 /// ENST00000409318 // TBC1D8
2525353	NM_005048 // PTH2R /// ENST00000272847 // PTH2R /// BC036811 // PTH2R
2524653	NM_003812 // ADAM23 /// ENST00000264377 // ADAM23 /// ENST00000374415 // ADAM23 /// ENST00000374416 // ADAM23 /// AJ005580 // ADAM23
2514441	NM_004792 // PPIG /// ENST00000260970 // PPIG /// ENST00000448752 // PPIG /// ENST00000409714 // PPIG
2510464	NM_007115 // TNFAIP6 /// ENST00000243347 // TNFAIP6 /// BC030205 // TNFAIP6
2497082	NM_016232 // IL1RL1 /// ENST00000233954 // IL1RL1 /// ENST00000410040 // IL18R1 /// AB012701 // IL1RL1 /// AK303389 // IL1RL1 /// ENST00000447231 // IL1RL1
2495881	NM_015904 // EIF5B /// ENST00000289371 // EIF5B /// BC032639 // EIF5B
2452478	NM_001001552 // LEMD1 /// ENST00000367154 // LEMD1 /// ENST00000391936 // LEMD1 /// AK302392 // LEMD1 /// ENST00000367153 // LEMD1 /// ENST00000367152 // LEMD1 /// ENST00000367151 // LEMD1 /// ENST00000367149 // LEMD1
2447993	NM_030934 // C1orf25 /// ENST00000367506 // C1orf25 /// AF288399 // C1orf25 /// ENST00000367504 // C1orf25
2434716	NM_181746 // LASS2 /// NM_022075 // LASS2 /// ENST00000271688 // LASS2 /// ENST00000368954 // LASS2 /// BC001357 // LASS2
2429556	NM_001232 // CASQ2 /// ENST00000261448 // CASQ2 /// BC022288 // CASQ2 /// ENST00000446755 // CASQ2 /// ENST00000456138 // CASQ2
2426385	NM_006113 // VAV3 /// NM_001079874 // VAV3 /// ENST00000370056 // VAV3 /// ENST00000415432 // VAV3 /// ENST00000343258 // VAV3
2409344	NM_052877 // MED8 /// ENST00000290663 // MED8 /// ENST00000362029 // MED8
2380785	NM_138794 // LYPLAL1 /// ENST00000366928 // LYPLAL1 /// AK291542 // LYPLAL1 /// ENST00000366927 // LYPLAL1
2358117	NM_024579 // C1orf54 /// BC017761 // C1orf54 /// ENST00000369098 // C1orf54 /// ENST00000369102 // C1orf54 /// ENST00000369099 // C1orf54
2353881	NM_006699 // MAN1A2 /// ENST00000356554 // MAN1A2 /// ENST00000413355 // MAN1A2 /// ENST00000329466 // MAN1A2 /// BC052954 // MAN1A2 /// ENST00000369450 // MAN1A2
2346863	NM_000969 // RPL5 /// ENST00000370321 // RPL5 /// ENST00000432788 // RPL5 /// AK095815 // RPL5
2340961	NM_001559 // IL12RB2 /// ENST00000262345 // IL12RB2 /// U64198 // IL12RB2 /// ENST00000371000 // IL12RB2
2320347	NM_183412 // FBXO44 /// ENST00000251546 // FBXO44
4052881	AB096683 // FAM72D /// BC146978 // FAM72A /// ENST00000400889 // FAM72D /// ENST00000434787 // FAM72D /// ENST00000369390 // FAM72B /// ENST00000369392 // FAM72B /// ENST00000431655 // FAM72D /// ENST00000452190 // FAM72B
4031692	NM_004676 // PRY /// NM_001002758 // PRY2 /// AF517635 // PRY
4029079	NM_033284 // TBL1Y /// NM_134258 // TBL1Y /// NM_134259 // TBL1Y /// ENST00000383032 // TBL1Y /// ENST00000355162 // TBL1Y /// ENST00000346432 // TBL1Y /// AF332220 // TBL1Y
4026206	XM_001717276 // LOC100130935
4023242	ENST00000421477 // CT45A5 /// BC144429 // CT45A5
4022690	BC007360 // MGC16121
4021341	NM_016032 // ZDHHC9 /// NM_001008222 // ZDHHC9 /// ENST00000357166 // ZDHHC9 /// ENST00000371064 // ZDHHC9 /// AY952881 // ZDHHC9 /// AY358558 // ZDHHC9 /// BC006200 // ZDHHC9 /// BC003128 // ZDHHC9 /// BC012826 // ZDHHC9 /// BC000035 // ZDHHC9 /// ENST00000341406 // ZDHHC9
4018729	NM_000640 // IL13RA2 /// ENST00000371936 // IL13RA2 /// ENST00000243213 // IL13RA2 /// U70981 // IL13RA2
4018454	ENST00000371959 // AMOT /// ENST00000304758 // AMOT /// AF286598 // AMOT
4017538	NM_001847 // COL4A6 /// NM_033641 // COL4A6 /// ENST00000372216 // COL4A6 /// ENST00000334504 // COL4A6 /// ENST00000394872 // COL4A6
4015481	NM_007052 // NOX1 /// NM_013955 // NOX1 /// ENST00000372966 // NOX1 /// ENST00000217885 // NOX1 /// AF166326 // NOX1 /// AF127763 // NOX1 /// ENST00000421533 // NOX1 /// ENST00000372960 // NOX1 /// ENST00000372964 // NOX1 /// ENST00000372961 // NOX1
4014191	NM_024921 // POF1B /// ENST00000262753 // POF1B /// AF309774 // POF1B
4012868	NM_016120 // RLIM /// NM_183353 // RLIM /// ENST00000349225 // RLIM /// ENST00000337896 // RLIM /// ENST00000332687 // RLIM
4000538	NM_004469 // FIGF /// ENST00000297904 // FIGF /// BC027948 // FIGF
3995975	NM_006280 // SSR4 /// ENST00000320857 // SSR4 /// ENST00000370087 // SSR4 /// ENST00000370086 // SSR4 /// AK057117 // SSR4 /// ENST00000370085 // SSR4
3992148	NM_182540 // DDX26B /// ENST00000370752 // DDX26B /// BX648113 // DDX26B /// ENST00000356856 // DDX26B
3990762	NM_003951 // SLC25A14 /// NM_022810 // SLC25A14 /// ENST00000218197 // SLC25A14 /// ENST00000361980 // SLC25A14 /// AF078544 // SLC25A14
3988435	NM_144658 // DOCK11 /// ENST00000276202 // DOCK11 /// AY692226 // DOCK11 /// ENST00000276204 // DOCK11
3985523	NM_016303 // WBP5 /// NM_001006612 // WBP5 /// ENST00000372661 // WBP5 /// ENST00000415795 // WBP5 /// AL833152 // WBP5
3980380	NM_001399 // EDA /// NM_001005609 // EDA /// NM_001005610 // EDA /// NM_001005611 // EDA /// NM_001005612 // EDA /// NM_001005615 // EDA /// ENST00000374552 // EDA /// ENST00000374553 // EDA /// ENST00000374548 // EDA /// ENST00000338901 // EDA /// AF040628 // EDA
3979208	---
3977862	NM_001097592 // XAGE1A /// NM_001097594 // XAGE1B /// NM_001097597 // XAGE1C /// NM_020411 // XAGE1D /// NM_001097604 // XAGE1E /// AF251237 // XAGE1D /// AF251237 // XAGE1C /// AF251237 // XAGE1E /// AF251237 // XAGE1A /// AF251237 // XAGE1B
3975762	NM_001129898 // ZNF673 /// NM_017776 // ZNF673 /// NM_001129899 // ZNF673 /// NM_001129900 // ZNF673 /// ENST00000344302 // ZNF673 /// ENST00000298190 // ZNF673 /// ENST00000377919 // ZNF673 /// BC012569 // ZNF673
3969802	ENST00000357607 // BMX /// AF045459 // BMX
3962293	NR_002570 // CYP2D7P1 /// AY220845 // CYP2D7P1 /// ENST00000436260 // CYP2D7P1 /// ENST00000381321 // CYP2D7P1 /// X16866 // CYP2D6 /// ENST00000354609 // CYP2D7P1
3956226	NM_002430 // MN1 /// ENST00000302326 // MN1
3954545	NM_080740 // ZNF280A /// ENST00000302097 // ZNF280A /// BC053901 // ZNF280A
3947604	NM_001197 // BIK /// ENST00000216115 // BIK /// BC001599 // BIK
3942531	NM_030758 // OSBP2 /// ENST00000332585 // OSBP2 /// AF323731 // OSBP2 /// ENST00000446658 // OSBP2 /// ENST00000382310 // OSBP2
3942472	NM_000355 // TCN2 /// ENST00000215838 // TCN2 /// BC001176 // TCN2 /// ENST00000423350 // TCN2 /// ENST00000450638 // TCN2 /// ENST00000407817 // TCN2 /// ENST00000405742 // TCN2
3932397	NR_026543 // C21orf88 /// AF426267 // C21orf88
3914771	NM_144770 // RBM11 /// ENST00000400577 // RBM11 /// ENST00000330599 // RBM11 /// BC030196 // RBM11 /// ENST00000453645 // RBM11
3904797	NM_152503 // C20orf132 /// ENST00000343811 // C20orf132 /// ENST00000400441 // C20orf132 /// ENST00000441008 // C20orf132 /// BC030006 // C20orf132 /// ENST00000417458 // C20orf132 /// ENST00000217333 // C20orf132
3895795	NM_007219 // RNF24 /// NM_001134337 // RNF24 /// NM_001134338 // RNF24 /// ENST00000358395 // RNF24 /// ENST00000336095 // RNF24
3895330	NM_001174090 // SLC4A11 /// NM_032034 // SLC4A11 /// NM_001174089 // SLC4A11 /// ENST00000380056 // SLC4A11 /// AF336127 // SLC4A11 /// ENST00000380059 // SLC4A11
3895118	NM_019609 // CPXM1 /// ENST00000380605 // CPXM1 /// BC063430 // CPXM1
3892067	NM_001794 // CDH4 /// ENST00000360469 // CDH4 /// BC101651 // CDH4
3888474	NM_018683 // RNF114 /// ENST00000244061 // RNF114
3887069	NM_033421 // SNX21 /// NM_152897 // SNX21 /// NM_001042632 // SNX21 /// NM_001042633 // SNX21 /// ENST00000342644 // SNX21 /// ENST00000372547 // SNX21 /// ENST00000344780 // SNX21 /// BC012904 // SNX21 /// AK293443 // SNX21 /// AF523834 // SNX21 /// ENST00000420167 // SNX21 /// ENST00000372545 // SNX21
3883013	NM_021202 // TP53INP2 /// ENST00000374810 // TP53INP2 /// AY422170 // TP53INP2 /// ENST00000426267 // TP53INP2 /// ENST00000414082 // TP53INP2
3880191	NM_022482 // GZF1 /// ENST00000338121 // GZF1 /// ENST00000377051 // GZF1 /// AK289814 // GZF1 /// ENST00000424216 // GZF1
3871644	NM_176820 // NLRP9 /// ENST00000332836 // NLRP9 /// BC136583 // NLRP9
3871406	NM_000641 // IL11 /// ENST00000264563 // IL11
3865998	NM_018215 // PNMAL1 /// NM_001103149 // PNMAL1 /// ENST00000313683 // PNMAL1 /// ENST00000438932 // PNMAL1 /// BC032508 // PNMAL1
3864375	NM_014400 // LYPD3 /// ENST00000244333 // LYPD3 /// AF082889 // LYPD3
3861272	NM_033256 // PPP1R14A /// ENST00000301242 // PPP1R14A /// AB056508 // PPP1R14A /// ENST00000347262 // PPP1R14A
3860315	BC068453 // ZNF565
3858659	NM_032139 // ANKRD27 /// ENST00000306065 // ANKRD27 /// BC050529 // ANKRD27
3857523	---
3856554	BC035579 // ZNF100
3852953	NM_017506 // OR7A5
3851840	NM_006563 // KLF1 /// ENST00000264834 // KLF1 /// U65404 // KLF1
3848243	NM_000208 // INSR /// NM_001079817 // INSR /// ENST00000302850 // INSR /// ENST00000341500 // INSR /// M10051 // INSR
3841838	NM_012314 // KIR2DS4 /// AY388472 // KIR2DS4 /// ENST00000339924 // KIR2DS4
3838156	NM_033377 // CGB1 /// NM_033378 // CGB2 /// ENST00000359342 // CGB2 /// ENST00000301407 // CGB1 /// BC069367 // CGB2 /// BC107144 // CGB1
3833214	NM_207646 // LOC400696 /// AK123499 // LOC400696
3832887	NM_172138 // IL28A /// ENST00000355055 // IL28B /// ENST00000331982 // IL28A /// AY129148 // IL28A /// ENST00000392072 // IL28B
3830530	NM_032635 // TMEM147 /// ENST00000222284 // TMEM147 /// BC001118 // TMEM147 /// ENST00000392204 // TMEM147
3819130	NR_026707 // CLEC4M /// NR_026708 // CLEC4M /// NR_026709 // CLEC4M /// NM_014257 // CLEC4M /// NM_001144908 // CLEC4M /// NM_001144907 // CLEC4M /// NM_001144905 // CLEC4M /// NM_001144904 // CLEC4M /// NM_001144911 // CLEC4M /// NM_001144906 // CLEC4M /// NM_001144910 // CLEC4M /// NM_001144909 // CLEC4M /// ENST00000327325 // CLEC4M /// ENST00000358690 // CLEC4M /// BC038851 // CLEC4M /// ENST…
3818395	NM_032306 // ALKBH7 /// ENST00000245812 // ALKBH7 /// AY427650 // ALKBH7
3818047	NM_198705 // HSD11B1L /// NM_198706 // HSD11B1L /// NM_198708 // HSD11B1L /// NM_198533 // HSD11B1L /// ENST00000423665 // HSD11B1L /// ENST00000394584 // HSD11B1L /// ENST00000301382 // HSD11B1L /// ENST00000339423 // HSD11B1L /// AY268352 // HSD11B1L /// ENST00000422535 // HSD11B1L /// ENST00000394587 // HSD11B1L
3815710	NM_001405 // EFNA2 /// ENST00000215368 // EFNA2 /// AJ007292 // EFNA2
3815399	NM_004368 // CNN2 /// NM_201277 // CNN2 /// ENST00000348419 // CNN2 /// ENST00000263097 // CNN2 /// D83735 // CNN2 /// ENST00000442531 // CNN2
3814701	NM_025078 // PQLC1 /// NM_001146343 // PQLC1 /// NM_001146345 // PQLC1 /// ENST00000397778 // PQLC1 /// ENST00000351365 // PQLC1 /// ENST00000357575 // PQLC1 /// AK126188 // PQLC1 /// ENST00000409073 // PQLC1
3812922	BC050329 // NETO1
3809621	NM_001012515 // FECH /// NM_000140 // FECH /// ENST00000382873 // FECH /// ENST00000262093 // FECH /// BC039841 // FECH
3808654	NM_139171 // STARD6 /// ENST00000307844 // STARD6 /// AF480305 // STARD6
3800165	NM_145287 // ZNF519 /// ENST00000309305 // ZNF519 /// BC024227 // ZNF519
3791254	NM_003839 // TNFRSF11A /// AF018253 // TNFRSF11A /// ENST00000382790 // TNFRSF11A
3788560	NM_005215 // DCC /// ENST00000442544 // DCC
3782088	NM_012189 // CABYR /// NM_153768 // CABYR /// NM_138643 // CABYR /// NM_153770 // CABYR /// NM_153769 // CABYR /// ENST00000361867 // CABYR /// ENST00000399482 // CABYR /// ENST00000352939 // CABYR /// ENST00000399481 // CABYR /// ENST00000399496 // CABYR /// ENST00000415309 // CABYR /// ENST00000415048 // CABYR /// ENST00000327201 // CABYR /// ENST00000399478 // CABYR
3773801	NM_178519 // C17orf55 /// ENST00000332012 // C17orf55
3771389	NM_001454 // FOXJ1 /// ENST00000322957 // FOXJ1 /// ENST00000449093 // FOXJ1 /// BC046460 // FOXJ1
3770305	NM_006678 // CD300C /// ENST00000330793 // CD300C /// BC022279 // CD300C
3768703	NM_080283 // ABCA9 /// ENST00000340001 // ABCA9 /// AY028899 // ABCA9 /// ENST00000453985 // ABCA9 /// ENST00000370732 // ABCA9
3765167	NM_032582 // USP32 /// ENST00000300896 // USP32
3761551	NM_001130918 // TTLL6 /// NM_173623 // TTLL6 /// ENST00000440941 // TTLL6 /// ENST00000393382 // TTLL6 /// BC041368 // TTLL6 /// ENST00000433608 // TTLL6 /// ENST00000305326 // TTLL6 /// ENST00000416950 // TTLL6 /// ENST00000376681 // TTLL6
3759077	NM_001143780 // SLC25A39 /// NM_016016 // SLC25A39 /// ENST00000225308 // SLC25A39 /// ENST00000377095 // SLC25A39 /// AB209576 // SLC25A39
3756911	NM_021013 // KRT34 /// ENST00000251648 // KRT34 /// BC041070 // KRT34 /// ENST00000394001 // KRT34
3744421	NM_000987 // RPL26 /// ENST00000293842 // RPL26 /// BC071664 // RPL26 /// ENST00000334048 // RPL26
3742532	NM_001104577 // GPR172B /// NM_017986 // GPR172B /// ENST00000254853 // GPR172B /// ENST00000424747 // GPR172B /// AK023570 // GPR172B
3742304	NM_182566 // VMO1 /// NM_001144939 // VMO1 /// NM_001144940 // VMO1 /// NM_001144941 // VMO1 /// ENST00000354194 // VMO1 /// ENST00000328739 // VMO1 /// AF521892 // VMO1 /// ENST00000441199 // VMO1 /// ENST00000416307 // VMO1
3742285	NM_022059 // CXCL16 /// ENST00000293778 // CXCL16 /// AF301016 // CXCL16
3741426	NM_145068 // TRPV3 /// ENST00000301365 // TRPV3 /// AY118268 // TRPV3 /// ENST00000381913 // TRPV3
3738138	NM_004712 // HGS /// ENST00000329138 // HGS /// U43895 // HGS /// ENST00000442335 // HGS
3734479	NM_017728 // TMEM104 /// ENST00000335464 // TMEM104 /// BC037278 // TMEM104 /// ENST00000417024 // TMEM104
3733999	NM_017941 // C17orf80 /// NM_001100621 // C17orf80 /// NM_001100622 // C17orf80 /// ENST00000359042 // C17orf80 /// ENST00000268942 // C17orf80 /// ENST00000426147 // C17orf80 /// AY163812 // C17orf80
3729910	NM_018488 // TBX4 /// ENST00000240335 // TBX4 /// ENST00000393853 // TBX4
3729501	NM_181707 // C17orf64 /// BC048806 // C17orf64 /// ENST00000269127 // C17orf64 /// ENST00000389937 // C17orf64 /// BC036356 // C17orf64
3725572	NM_153446 // B4GALNT2 /// ENST00000300404 // B4GALNT2 /// BC113675 // B4GALNT2
3722384	NR_003108 // NBR2 /// U88573 // NBR2 /// ENST00000393678 // NBR2
3721400	NM_005801 // EIF1 /// ENST00000310837 // EIF1 /// AL050005 // EIF1
3721124	NM_145274 // TMEM99 /// ENST00000301665 // TMEM99 /// AK298616 // TMEM99
3720636	NM_002809 // PSMD3 /// ENST00000264639 // PSMD3
3716411	BC051702 // CPD
3705195	NM_001098173 // PRDM7 /// NM_052996 // PRDM7 /// ENST00000449207 // PRDM7 /// ENST00000407825 // PRDM7 /// ENST00000325921 // PRDM7 /// AF274347 // PRDM7 /// ENST00000414728 // PRDM7
3702352	NM_031463 // HSDL1 /// NM_001146051 // HSDL1 /// ENST00000434463 // HSDL1 /// ENST00000219439 // HSDL1 /// AY028377 // HSDL1
3699707	NM_012091 // ADAT1 /// ENST00000307921 // ADAT1 /// AK001687 // ADAT1
3693240	NM_033212 // CCDC102A /// ENST00000258214 // CCDC102A /// BC009941 // CCDC102A
3683871	---
3683377	NM_016235 // GPRC5B /// ENST00000300571 // GPRC5B /// AF181862 // GPRC5B
3679918	---
3666732	NM_030579 // CYB5B /// ENST00000307892 // CYB5B /// BC014431 // CYB5B
3665550	NM_024519 // FAM65A /// ENST00000042381 // FAM65A /// ENST00000422602 // FAM65A /// AK127792 // FAM65A /// ENST00000379312 // FAM65A /// ENST00000455047 // FAM65A /// ENST00000428437 // FAM65A
3665458	NM_018296 // LRRC36 /// ENST00000329956 // LRRC36 /// AY963267 // LRRC36 /// ENST00000290940 // LRRC36
3664810	NM_181269 // CMTM1 /// NM_181296 // CMTM1 /// NM_181270 // CMTM1 /// NM_181271 // CMTM1 /// NM_181272 // CMTM1 /// NM_181283 // CMTM1 /// NM_052999 // CMTM1 /// NM_181268 // CMTM1 /// ENST00000457188 // CMTM1 /// ENST00000332695 // CMTM1 /// ENST00000336328 // CMTM1 /// ENST00000379500 // CMTM1 /// BC057852 // CMTM1 /// ENST00000379490 // CMTM1 /// ENST00000333001 // CMTM1 /// ENST00000328020 // …
3662750	NM_032940 // POLR2C /// ENST00000219252 // POLR2C /// BC028157 // POLR2C
3662265	NM_014669 // NUP93 /// ENST00000308159 // NUP93
3661684	NM_004530 // MMP2 /// ENST00000219070 // MMP2
3658925	NM_014321 // ORC6L /// ENST00000219097 // ORC6L /// AF139658 // ORC6L
3654523	AK304500 // EIF3CL
3645656	NM_003456 // ZNF205 /// ENST00000382192 // ZNF205 /// AF060865 // ZNF205 /// ENST00000444510 // ZNF205
3643580	NM_021098 // CACNA1H /// NM_001005407 // CACNA1H /// ENST00000358590 // CACNA1H /// ENST00000348261 // CACNA1H /// ENST00000356546 // CACNA1H /// AF073931 // CACNA1H
3634852	NM_002891 // RASGRF1 /// NM_153815 // RASGRF1 /// NM_001145648 // RASGRF1 /// ENST00000419573 // RASGRF1 /// ENST00000261752 // RASGRF1 /// ENST00000394745 // RASGRF1 /// ENST00000394741 // RASGRF1 /// L26584 // RASGRF1
3633550	NM_018285 // IMP3 /// ENST00000314852 // IMP3 /// ENST00000403490 // IMP3 /// AY050497 // IMP3
3627929	NM_017684 // VPS13C /// NM_020821 // VPS13C /// ENST00000261517 // VPS13C /// ENST00000249837 // VPS13C
3624513	NM_018728 // MYO5C /// ENST00000261839 // MYO5C /// AF272390 // MYO5C /// ENST00000443683 // MYO5C
3621417	NM_054020 // CATSPER2 /// NM_172095 // CATSPER2 /// ENST00000299989 // CATSPER2 /// ENST00000321596 // CATSPER2 /// ENST00000396879 // CATSPER2 /// ENST00000354127 // CATSPER2 /// ENST00000355438 // CATSPER2 /// ENST00000433380 // CATSPER2 /// ENST00000381761 // CATSPER2 /// BX648099 // CATSPER2 /// ENST00000450810 // CATSPER2
3620515	NM_015497 // TMEM87A /// ENST00000389834 // TMEM87A /// AK297816 // TMEM87A /// ENST00000448392 // TMEM87A
3617719	NM_005159 // ACTC1 /// ENST00000290378 // ACTC1 /// BC009978 // ACTC1
3614087	NM_130838 // UBE3A /// NM_000462 // UBE3A /// NM_130839 // UBE3A /// ENST00000438097 // UBE3A /// ENST00000397954 // UBE3A /// ENST00000232165 // UBE3A
3612763	NM_207355 // POTEB /// NM_001137671 // POTEC /// BC101006 // POTEB
3587073	AK127052 // LOC283711
3571667	NM_182480 // COQ6
3569339	NM_004569 // PIGH /// NM_020715 // PLEKHH1 /// ENST00000216452 // PIGH /// BC071849 // PIGH /// BC146787 // PLEKHH1
3568616	NM_198686 // RAB15 /// ENST00000267512 // RAB15 /// BC040679 // RAB15 /// ENST00000436278 // RAB15
3567243	NM_174978 // C14orf39 /// ENST00000321731 // C14orf39 /// AL832219 // C14orf39
3565361	NM_004124 // GMFB /// ENST00000358056 // GMFB /// ENST00000401663 // GMFB /// BX647679 // GMFB
3561381	NM_001079668 // NKX2-1 /// NM_003317 // NKX2-1 /// ENST00000360696 // NKX2-1 /// ENST00000396318 // NKX2-1 /// ENST00000354822 // NKX2-1 /// U33749 // NKX2-1
3551029	NM_182560 // C14orf177 /// ENST00000325812 // C14orf177
3549605	NM_058237 // PPP4R4 /// NM_020958 // PPP4R4 /// ENST00000304338 // PPP4R4 /// ENST00000328839 // PPP4R4 /// ENST00000393098 // PPP4R4 /// BC068491 // PPP4R4
3545183	NM_194287 // C14orf166B /// ENST00000393774 // C14orf166B /// AK125722 // C14orf166B /// ENST00000216450 // C14orf166B /// ENST00000450042 // C14orf166B /// ENST00000455075 // C14orf166B
3539499	NM_020663 // RHOJ /// ENST00000316754 // RHOJ /// BC062575 // RHOJ /// ENST00000456407 // RHOJ
3537813	NM_018477 // ACTR10 /// ENST00000254286 // ACTR10 /// AF220190 // ACTR10
3530982	NM_017769 // G2E3 /// ENST00000206595 // G2E3 /// BC000973 // G2E3 /// ENST00000438909 // G2E3
3524570	NM_004093 // EFNB2 /// ENST00000245323 // EFNB2 /// U81262 // EFNB2 /// ENST00000375933 // EFNB2
3517793	NM_007249 // KLF12 /// ENST00000342812 // KLF12
3512294	NM_183422 // TSC22D1 /// NM_006022 // TSC22D1 /// ENST00000261489 // TSC22D1 /// ENST00000458659 // TSC22D1 /// ENST00000325129 // TSC22D1 /// ENST00000421693 // TSC22D1
3505937	NM_018451 // CENPJ /// ENST00000381884 // CENPJ
3496637	NM_005708 // GPC6 /// ENST00000377047 // GPC6 /// AY358462 // GPC6
3485674	NM_003914 // CCNA1 /// NM_001111045 // CCNA1 /// ENST00000255465 // CCNA1 /// ENST00000418263 // CCNA1 /// BC036346 // CCNA1
3483348	NM_015932 // POMP /// ENST00000380842 // POMP /// BC014334 // POMP
3456840	NM_006741 // PPP1R1A /// ENST00000257905 // PPP1R1A /// BC022470 // PPP1R1A
3456666	NM_006163 // NFE2 /// NM_001136023 // NFE2 /// ENST00000435572 // NFE2 /// ENST00000312156 // NFE2 /// AK290564 // NFE2
3455309	NM_002283 // KRT85 /// ENST00000257901 // KRT85
3454680	NM_005653 // TFCP2 /// NM_001173452 // TFCP2 /// NM_001173453 // TFCP2 /// ENST00000257915 // TFCP2 /// U03494 // TFCP2 /// ENST00000307660 // TFCP2
3452622	NM_024604 // RPAP3 /// NM_001146075 // RPAP3 /// NM_001146076 // RPAP3 /// ENST00000432584 // RPAP3 /// ENST00000005386 // RPAP3 /// ENST00000380650 // RPAP3 /// AK299465 // RPAP3
3448744	NM_198965 // PTHLH /// NM_198966 // PTHLH /// ENST00000395872 // PTHLH /// J03580 // PTHLH
3443913	AY359126 // CLEC2A
3441215	NM_020374 // C12orf4 /// ENST00000261250 // C12orf4
3435078	NM_144668 // WDR66 /// NM_001178003 // WDR66 /// ENST00000288912 // WDR66 /// BC028421 // WDR66 /// ENST00000397454 // WDR66
3434393	NM_001037494 // DYNLL1 /// NM_001037495 // DYNLL1 /// NM_003746 // DYNLL1 /// ENST00000392509 // DYNLL1 /// ENST00000392508 // DYNLL1 /// ENST00000242577 // DYNLL1 /// U32944 // DYNLL1
3429555	NM_001008394 // EID3 /// AK098698 // EID3
3425108	NM_001009894 // C12orf29 /// ENST00000356891 // C12orf29 /// BC092422 // C12orf29 /// ENST00000453037 // C12orf29 /// ENST00000332476 // C12orf29
3424785	NM_006982 // ALX1 /// ENST00000316824 // ALX1 /// U31986 // ALX1
3422215	NM_031435 // THAP2 /// ENST00000308086 // THAP2 /// BC008358 // THAP2
3417075	NM_001345 // DGKA /// ENST00000331886 // DGKA
3402836	AJ430349 // LEPREL2
3402571	ENST00000315579 // NCAPD2 /// ENST00000382457 // NCAPD2 /// D63880 // NCAPD2
3397774	NM_000220 // KCNJ1 /// NM_153764 // KCNJ1 /// NM_153765 // KCNJ1 /// NM_153766 // KCNJ1 /// NM_153767 // KCNJ1 /// ENST00000324003 // KCNJ1 /// ENST00000324036 // KCNJ1 /// ENST00000392666 // KCNJ1 /// ENST00000440599 // KCNJ1 /// ENST00000392665 // KCNJ1 /// ENST00000392664 // KCNJ1 /// BC063109 // KCNJ1
3394356	NM_004205 // USP2 /// NM_171997 // USP2 /// ENST00000260187 // USP2 /// ENST00000313870 // USP2 /// BC041366 // USP2 /// AK301805 // USP2 /// AK292255 // USP2 /// ENST00000455332 // USP2 /// ENST00000392808 // USP2
3389745	NM_152434 // CWF19L2 /// ENST00000282251 // CWF19L2 /// ENST00000409771 // CWF19L2 /// ENST00000431778 // CWF19L2
3379597	NM_004923 // MTL5 /// ENST00000255087 // MTL5 /// BC064579 // MTL5
3378671	---
3377789	NM_021975 // RELA /// NM_001145138 // RELA /// ENST00000406246 // RELA /// ENST00000308639 // RELA /// BC110830 // RELA
3377358	NM_138456 // BATF2 /// ENST00000301887 // BATF2 /// AK092761 // BATF2 /// ENST00000435842 // BATF2
3376814	---
3376054	NM_001122955 // BSCL2 /// NM_032667 // BSCL2 /// NM_001130702 // BSCL2 /// ENST00000407022 // BSCL2 /// ENST00000403550 // BSCL2 /// ENST00000433053 // BSCL2 /// ENST00000360796 // BSCL2 /// ENST00000449636 // BSCL2 /// ENST00000301781 // BSCL2 /// AK225029 // BSCL2 /// ENST00000278893 // BSCL2 /// ENST00000421906 // BSCL2 /// ENST00000405837 // BSCL2 /// ENST00000403734 // BSCL2 /// ENST00000403…
3373946	NM_012456 // TIMM10 /// ENST00000257245 // TIMM10 /// AF150089 // TIMM10
3367036	NM_030771 // CCDC34 /// ENST00000328697 // CCDC34 /// ENST00000343895 // CCDC34
3359224	NM_005170 // ASCL2 /// ENST00000331289 // ASCL2 /// BC057801 // ASCL2
3354879	NM_145014 // HYLS1 /// ENST00000356438 // HYLS1
3352948	NM_003105 // SORL1 /// ENST00000260197 // SORL1 /// BC137171 // SORL1
3346584	NM_001166 // BIRC2 /// ENST00000227758 // BIRC2 /// BX647978 // BIRC2
3343059	NM_173556 // CCDC83 /// ENST00000280245 // CCDC83 /// AK124113 // CCDC83 /// ENST00000342404 // CCDC83 /// ENST00000376067 // CCDC83
3327166	DQ121386 // C11orf74 /// AK290833 // C11orf74 /// ENST00000446510 // C11orf74 /// AK095997 // C11orf74 /// ENST00000334307 // C11orf74 /// ENST00000347206 // C11orf74
3325839	NM_018393 // TCP11L1 /// NM_001145541 // TCP11L1 /// ENST00000334274 // TCP11L1 /// ENST00000432887 // TCP11L1 /// ENST00000324357 // TCP11L1 /// AK002198 // TCP11L1
3324453	NM_003986 // BBOX1 /// ENST00000263182 // BBOX1 /// AF082868 // BBOX1
3323443	NM_005788 // PRMT3 /// NM_001145166 // PRMT3 /// NM_001145167 // PRMT3 /// ENST00000437750 // PRMT3 /// ENST00000331079 // PRMT3 /// BC064831 // PRMT3 /// ENST00000330796 // PRMT3
3318390	NM_058166 // TRIM6 /// ENST00000278302 // TRIM6 /// AF220030 // TRIM6 /// ENST00000424369 // TRIM6 /// ENST00000380107 // TRIM6
3316834	NM_003957 // BRSK2 /// ENST00000308219 // BRSK2 /// AF533878 // BRSK2 /// ENST00000308230 // BRSK2
3316267	NM_001004 // RPLP2 /// ENST00000321153 // RPLP2 /// M17887 // RPLP2
3306516	NM_005871 // SMNDC1 /// ENST00000369603 // SMNDC1 /// BC011234 // SMNDC1
3305198	NM_025145 // C10orf79 /// ENST00000389588 // C10orf79 /// ENST00000428666 // C10orf79 /// ENST00000357060 // C10orf79 /// ENST00000457071 // C10orf79
3300793	NM_145246 // C10orf4 /// ENST00000359204 // C10orf4
3299945	NM_000872 // HTR7 /// NM_019860 // HTR7 /// NM_019859 // HTR7 /// ENST00000277874 // HTR7 /// ENST00000371719 // HTR7 /// ENST00000336152 // HTR7 /// BC047526 // HTR7 /// ENST00000371721 // HTR7
3282268	NM_145698 // ACBD5 /// NM_001042473 // ACBD5 /// NR_024150 // ACBD5 /// ENST00000375905 // ACBD5 /// ENST00000396271 // ACBD5 /// ENST00000375889 // ACBD5 /// ENST00000375901 // ACBD5 /// ENST00000375897 // ACBD5
3274758	NM_205845 // AKR1C2 /// ENST00000407674 // AKR1C2 /// ENST00000455179 // AKR1C2 /// ENST00000380753 // AKR1C2 /// ENST00000421196 // AKR1C2 /// AK091194 // AKR1C2 /// ENST00000331192 // AKR1C2
3274361	NR_027653 // KLF6 /// NM_001300 // KLF6 /// NM_001160124 // KLF6 /// NM_001160125 // KLF6 /// ENST00000173785 // KLF6
3269939	NM_001380 // DOCK1 /// ENST00000280333 // DOCK1 /// BC146857 // DOCK1 /// ENST00000398025 // DOCK1
3262129	NM_032727 // INA /// ENST00000369849 // INA /// BC006359 // INA
3257938	NM_003972 // BTAF1 /// ENST00000265990 // BTAF1 /// AF038362 // BTAF1
3257750	NM_182765 // HECTD2 /// NM_173497 // HECTD2 /// ENST00000298068 // HECTD2 /// ENST00000371681 // HECTD2 /// BC040187 // HECTD2 /// ENST00000446394 // HECTD2 /// ENST00000371668 // HECTD2
3255284	NM_207373 // C10orf99 /// ENST00000372126 // C10orf99 /// AY358751 // C10orf99
3249788	NM_018237 // CCAR1 /// ENST00000265872 // CCAR1 /// AF465616 // CCAR1
3246888	NM_001098512 // PRKG1 /// ENST00000373985 // PRKG1 /// ENST00000401604 // PRKG1
3246407	NM_138634 // MSMB /// NM_002443 // MSMB /// ENST00000298239 // MSMB /// ENST00000358559 // MSMB /// M15885 // MSMB
3230490	NM_003792 // EDF1 /// ENST00000224073 // EDF1 /// BC015500 // EDF1 /// ENST00000371649 // EDF1
3219621	NM_003798 // CTNNAL1 /// ENST00000325551 // CTNNAL1 /// ENST00000325580 // CTNNAL1 /// ENST00000374594 // CTNNAL1 /// AK022834 // CTNNAL1
3216195	NM_000197 // HSD17B3 /// ENST00000375263 // HSD17B3 /// BC034281 // HSD17B3 /// ENST00000375262 // HSD17B3
3201784	NM_004432 // ELAVL2 /// NM_001171195 // ELAVL2 /// NM_001171197 // ELAVL2 /// ENST00000397312 // ELAVL2 /// ENST00000380117 // ELAVL2 /// BC030692 // ELAVL2 /// ENST00000359598 // ELAVL2 /// ENST00000380110 // ELAVL2 /// ENST00000223951 // ELAVL2
3201178	NM_002175 // IFNA21 /// ENST00000380225 // IFNA21 /// M28586 // IFNA21
3197231	AK000920 // C9orf68
3195971	NM_018491 // CBWD1 /// NM_001145355 // CBWD1 /// NM_001145356 // CBWD1 /// NM_172003 // CBWD2 /// NM_201453 // CBWD3 /// NM_001024916 // CBWD5 /// NM_001085457 // CBWD6 /// ENST00000259199 // CBWD2 /// ENST00000356521 // CBWD1 /// ENST00000314367 // CBWD1 /// ENST00000382414 // CBWD1 /// ENST00000382447 // CBWD1 /// ENST00000377395 // CBWD5 /// AY343911 // CBWD1 /// AY343910 // CBWD2 /// AY344633…
3182229	NM_003692 // TMEFF1 /// ENST00000374879 // TMEFF1 /// BC035056 // TMEFF1
3151883	NM_194291 // TMEM65 /// ENST00000297632 // TMEM65 /// BC041379 // TMEM65
3148463	NM_001146 // ANGPT1 /// ENST00000297450 // ANGPT1 /// BC152411 // ANGPT1 /// ENST00000395820 // ANGPT1
3144033	NM_004929 // CALB1 /// ENST00000265431 // CALB1
3143112	NM_172239 // REXO1L1 /// ENST00000379010 // REXO1L1 /// AF495523 // REXO1L1
3140640	NM_001164380 // STAU2 /// NM_001164381 // STAU2 /// NM_001164382 // STAU2 /// NM_001164383 // STAU2 /// BC008369 // STAU2 /// ENST00000418363 // STAU2 /// ENST00000343268 // STAU2
3140258	NM_007332 // TRPA1 /// ENST00000262209 // TRPA1
3137875	NM_003878 // GGH /// ENST00000260118 // GGH /// BC025025 // GGH
3136782	NM_003580 // NSMAF /// NM_001144772 // NSMAF /// ENST00000427130 // NSMAF /// ENST00000038176 // NSMAF /// BC041124 // NSMAF
3133345	NM_006749 // SLC20A2 /// ENST00000342228 // SLC20A2 /// BC028600 // SLC20A2
3130244	NM_031271 // TEX15 /// ENST00000256246 // TEX15
3125715	NM_019851 // FGF20 /// ENST00000180166 // FGF20 /// BC137446 // FGF20 /// ENST00000381981 // FGF20
3112584	NM_173851 // SLC30A8 /// NM_001172814 // SLC30A8 /// NM_001172813 // SLC30A8 /// ENST00000297345 // SLC30A8 /// ENST00000456015 // SLC30A8 /// AK298294 // SLC30A8 /// ENST00000427715 // SLC30A8
3107724	NM_152416 // C8orf38 /// ENST00000396124 // C8orf38 /// BC028166 // C8orf38 /// ENST00000286687 // C8orf38 /// ENST00000454358 // C8orf38
3106243	NM_003821 // RIPK2 /// ENST00000220751 // RIPK2 /// AF027706 // RIPK2
3105749	NM_152565 // ATP6V0D2 /// ENST00000285393 // ATP6V0D2 /// BC065207 // ATP6V0D2
3103494	NM_017866 // TMEM70 /// NM_001040613 // TMEM70 /// NR_033334 // TMEM70 /// ENST00000312184 // TMEM70 /// BC002748 // TMEM70 /// ENST00000416961 // TMEM70
3095313	NM_020130 // C8orf4 /// ENST00000315792 // C8orf4 /// BC021672 // C8orf4
3095257	NM_194294 // IDO2 /// AK128691 // IDO2
3094778	NM_001146216 // TACC1 /// AK295071 // TACC1 /// AK304774 // TACC1 /// AK303596 // TACC1 /// AK304507 // TACC1 /// BC041391 // TACC1 /// ENST00000443286 // TACC1 /// XM_002342822 // LOC100288608 /// XM_002346093 // LOC100293448
3090512	NM_024940 // DOCK5 /// ENST00000276440 // DOCK5 /// ENST00000410074 // DOCK5
3084675	NM_001081551 // DEFB103B /// AF301470 // DEFB103A /// AF301470 // DEFB103B
3070309	NM_017954 // CADPS2 /// NM_001009571 // CADPS2 /// NM_001167940 // CADPS2 /// ENST00000420900 // CADPS2 /// ENST00000397721 // CADPS2 /// ENST00000412584 // CADPS2 /// BC136601 // CADPS2 /// ENST00000334010 // CADPS2 /// ENST00000313070 // CADPS2
3065963	NM_002553 // ORC5L /// ENST00000297431 // ORC5L /// AK302122 // ORC5L /// ENST00000422497 // ORC5L
3063337	NM_032164 // ZNF394 /// ENST00000337673 // ZNF394 /// AY642122 // ZNF394 /// ENST00000426306 // ZNF394
3050388	NM_001082971 // DDC /// NM_000790 // DDC /// ENST00000444124 // DDC /// ENST00000357936 // DDC /// BC008366 // DDC /// BC000485 // DDC /// AK298321 // DDC /// AK298392 // DDC /// M76180 // DDC /// M88700 // DDC /// ENST00000426377 // DDC /// ENST00000444733 // DDC /// ENST00000431062 // DDC /// ENST00000430300 // DDC /// ENST00000340197 // DDC
3042063	NM_022150 // NPVF /// ENST00000222674 // NPVF
3041409	NM_006547 // IGF2BP3 /// ENST00000258729 // IGF2BP3 /// AF117108 // IGF2BP3 /// ENST00000435131 // IGF2BP3 /// ENST00000421467 // IGF2BP3 /// ENST00000417854 // IGF2BP3 /// AK127742 // C7orf30
3028011	NM_004668 // MGAM /// ENST00000389322 // MGAM /// AF016833 // MGAM /// ENST00000312952 // MGAM
3025291	NM_144648 // LRGUK /// ENST00000285928 // LRGUK /// BC104897 // LRGUK
3021696	NM_080928 // ASB15 /// ENST00000451558 // ASB15 /// ENST00000434204 // ASB15 /// ENST00000275699 // ASB15 /// ENST00000447789 // ASB15
3020273	NM_001233 // CAV2 /// NM_198212 // CAV2 /// ENST00000343213 // CAV2 /// ENST00000222693 // CAV2
2997376	NM_018685 // ANLN /// ENST00000265748 // ANLN /// BC070066 // ANLN /// AK299803 // ANLN /// AF273437 // ANLN /// AK291254 // ANLN /// ENST00000396068 // ANLN
2984230	NM_144980 // C6orf118 /// ENST00000230301 // C6orf118 /// BC026278 // C6orf118
2974935	NM_145176 // SLC2A12 /// ENST00000275230 // SLC2A12 /// AL833602 // SLC2A12
2973376	NM_001135648 // PTPRK /// NM_002844 // PTPRK /// ENST00000368226 // PTPRK /// ENST00000368215 // PTPRK /// L77886 // PTPRK /// ENST00000368213 // PTPRK /// ENST00000368227 // PTPRK
2972063	NM_152730 // C6orf170 /// ENST00000368464 // C6orf170 /// AK131446 // C6orf170 /// AK126259 // C6orf170 /// ENST00000275159 // C6orf170 /// ENST00000398197 // C6orf170
2967818	NM_020381 // PDSS2 /// ENST00000369037 // PDSS2 /// BC039906 // PDSS2 /// AF254956 // PDSS2 /// AK301480 // PDSS2 /// AK296717 // PDSS2 /// ENST00000453874 // PDSS2
2962026	NM_181714 // LCA5 /// NM_001122769 // LCA5 /// ENST00000392959 // LCA5 /// ENST00000369846 // LCA5 /// ENST00000392960 // LCA5 /// BC050327 // LCA5
2958670	NM_016277 // RAB23 /// NM_183227 // RAB23 /// ENST00000317483 // RAB23 /// ENST00000344445 // RAB23 /// BC015021 // RAB23
2955673	NM_021572 // ENPP5 /// ENST00000230565 // ENPP5 /// ENST00000371383 // ENPP5 /// BX647968 // ENPP5
2955118	NM_020745 // AARS2 /// ENST00000244571 // AARS2 /// BC131728 // AARS2
2954324	NM_014623 // MEA1 /// NM_006245 // PPP2R5D /// NM_180976 // PPP2R5D /// NM_180977 // PPP2R5D /// ENST00000244711 // MEA1 /// L10400 // MEA1 /// BC001175 // PPP2R5D
2951369	NM_001093728 // TCP11 /// NM_018679 // TCP11 /// ENST00000244645 // TCP11 /// ENST00000456668 // TCP11 /// ENST00000373979 // TCP11 /// ENST00000311875 // TCP11 /// ENST00000455706 // TCP11 /// AK301778 // TCP11 /// AK302375 // TCP11 /// AK316403 // TCP11 /// BC090050 // TCP11 /// BC033729 // TCP11 /// BC040003 // TCP11 /// BC048418 // TCP11 /// AF536532 // TCP11 /// AF536533 // TCP11 /// AF26922…
2948783	NM_014070 // C6orf15 /// ENST00000259870 // C6orf15 /// ENST00000440933 // C6orf15 /// ENST00000427005 // C6orf15 /// ENST00000412706 // C6orf15 /// AY358438 // C6orf15 /// ENST00000452899 // C6orf15
2934191	NM_173516 // PNLDC1 /// ENST00000275275 // PNLDC1 /// ENST00000392167 // PNLDC1
2933522	NM_207118 // GTF2H5 /// ENST00000438073 // GTF2H5 /// ENST00000367100 // GTF2H5 /// BC056906 // GTF2H5
2925841	NM_000045 // ARG1 /// ENST00000368087 // ARG1 /// BC020653 // ARG1 /// ENST00000356962 // ARG1 /// ENST00000275196 // ARG1
2923819	NM_004506 // HSF2 /// NM_001135564 // HSF2 /// ENST00000452194 // HSF2 /// ENST00000368455 // HSF2 /// BC112323 // HSF2
2922881	NM_173560 // RFX6 /// ENST00000332958 // RFX6 /// BC039248 // RFX6
2911226	NM_152731 // BEND6 /// ENST00000370746 // BEND6 /// ENST00000370748 // BEND6 /// ENST00000322055 // BEND6 /// ENST00000370750 // BEND6 /// ENST00000370745 // BEND6
2909772	NM_001145652 // C6orf141 /// AK054918 // C6orf141
2909723	NM_018132 // CENPQ /// ENST00000335783 // CENPQ /// ENST00000371200 // CENPQ /// AK293016 // CENPQ
2900195	ENST00000252206 // ZNF165 /// AY083664 // ZNF165
2899333	NM_007047 // BTN3A2 /// ENST00000377708 // BTN3A2 /// ENST00000356386 // BTN3A2 /// AF257505 // BTN3A2
2899171	NM_005321 // HIST1H1E /// ENST00000304218 // HIST1H1E /// BC096168 // HIST1H1E
2889015	NR_024019 // FAM193B /// NM_019057 // FAM193B /// ENST00000443375 // FLJ10404 /// ENST00000398118 // FLJ10404 /// AL833096 // FAM193B /// ENST00000442143 // FLJ10404 /// ENST00000329540 // FLJ10404
2887490	NM_003714 // STC2 /// ENST00000265087 // STC2 /// AF098462 // STC2
2884658	NM_006425 // SLU7 /// ENST00000297151 // SLU7 /// BC010634 // SLU7
2881083	NM_000440 // PDE6A /// ENST00000255266 // PDE6A /// BC035909 // PDE6A
2880463	NM_206966 // C5orf46 /// ENST00000318315 // C5orf46
2874920	AF099740 // ACSL6 /// ENST00000413683 // ACSL6
2874371	NM_001999 // FBN2 /// ENST00000262464 // FBN2 /// U03272 // FBN2
2873897	NM_178450 // MARCH3 /// ENST00000308660 // MARCH3 /// BC047569 // MARCH3
2862716	NM_032380 // GFM2 /// NM_170691 // GFM2 /// ENST00000296805 // GFM2 /// ENST00000345239 // GFM2
2861952	NM_015084 // MRPS27 /// ENST00000261413 // MRPS27 /// BC064902 // MRPS27 /// ENST00000457646 // MRPS27 /// ENST00000431255 // MRPS27
2857204	NM_003711 // PPAP2A /// NM_176895 // PPAP2A /// ENST00000264775 // PPAP2A /// ENST00000307259 // PPAP2A /// AF014402 // PPAP2A /// ENST00000396876 // PPAP2A
2853102	ENST00000231423 // PRLR /// ENST00000348262 // PRLR
2836886	NM_014180 // MRPL22 /// NM_001014990 // MRPL22 /// ENST00000439747 // MRPL22 /// ENST00000265229 // MRPL22 /// ENST00000342738 // MRPL22 /// BC012565 // MRPL22
2825514	NM_005509 // DMXL1 /// ENST00000311085 // DMXL1 /// BC144537 // DMXL1
2817941	NM_006909 // RASGRF2 /// ENST00000265080 // RASGRF2 /// BC126112 // RASGRF2
2813524	NM_133343 // RAD17 /// ENST00000361732 // RAD17
2811812	NM_181506 // LRRC70 /// ENST00000334994 // LRRC70 /// AY358733 // LRRC70 /// ENST00000413749 // IPO11 /// ENST00000409534 // IPO11
2800711	NM_020546 // ADCY2 /// ENST00000338316 // ADCY2
2800026	NM_139056 // ADAMTS16 /// ENST00000274181 // ADAMTS16 /// DQ266047 // ADAMTS16 /// ENST00000433402 // ADAMTS16
2793221	NM_012224 // NEK1 /// ENST00000439128 // NEK1
2783978	NM_198179 // QRFPR /// ENST00000334383 // QRFPR /// ENST00000394427 // QRFPR /// AB109629 // QRFPR
2781813	NM_024090 // ELOVL6 /// NM_001130721 // ELOVL6 /// ENST00000302274 // ELOVL6 /// ENST00000394607 // ELOVL6 /// BC001305 // ELOVL6
2770039	NM_006681 // NMU /// ENST00000264218 // NMU /// BC012908 // NMU
2770023	NM_152401 // PDCL2 /// ENST00000295645 // PDCL2 /// BC034431 // PDCL2 /// ENST00000399710 // PDCL2
2757944	NM_024309 // TNIP2 /// NM_001161527 // TNIP2 /// ENST00000315423 // TNIP2 /// AF372839 // TNIP2
2752243	NM_012180 // FBXO8 /// NM_001145314 // KIAA1712 /// ENST00000457424 // KIAA1712 /// ENST00000396791 // KIAA1712 /// BC038667 // KIAA1712
2748605	BC031053 // LRAT
2745288	NM_172174 // IL15 /// NM_000585 // IL15 /// ENST00000296545 // IL15 /// ENST00000320650 // IL15 /// BC018149 // IL15 /// AK290619 // IL15 /// U14407 // IL15
2739308	NM_001963 // EGF /// ENST00000265171 // EGF /// BC093731 // EGF
2735116	NM_004407 // DMP1 /// NM_001079911 // DMP1 /// ENST00000339673 // DMP1 /// ENST00000282479 // DMP1 /// U89012 // DMP1
2730257	NM_214711 // C4orf40 /// ENST00000344526 // C4orf40
2726828	NM_001040402 // DCUN1D4 /// NM_015115 // DCUN1D4 /// ENST00000334635 // DCUN1D4 /// ENST00000381441 // DCUN1D4 /// BC053897 // DCUN1D4
2713789	NM_182524 // ZNF595 /// ENST00000339368 // ZNF595 /// BX537887 // ZNF595
2709759	NM_001004312 // RTP2 /// ENST00000358241 // RTP2 /// BC068081 // RTP2
2704052	NM_024687 // ZBBX /// ENST00000392767 // ZBBX /// ENST00000392766 // ZBBX /// BC144444 // ZBBX /// ENST00000307529 // ZBBX /// ENST00000455345 // ZBBX /// ENST00000392764 // ZBBX
2703902	NM_000055 // BCHE /// ENST00000264381 // BCHE /// M16541 // BCHE
2699726	NM_021105 // PLSCR1 /// ENST00000342435 // PLSCR1 /// AF098642 // PLSCR1 /// ENST00000448787 // PLSCR1 /// ENST00000448205 // PLSCR1
2697564	NM_006219 // PIK3CB /// ENST00000289153 // PIK3CB /// BC114432 // PIK3CB
2696802	BC064699 // STAG1 /// AB209009 // PCCB
2696252	NM_001005861 // RYK /// NM_002958 // RYK /// ENST00000296084 // RYK /// ENST00000427044 // RYK /// S59184 // RYK
2692883	NM_033049 // MUC13 /// ENST00000311075 // MUC13 /// AB035807 // MUC13
2688882	NM_015412 // C3orf17 /// ENST00000314400 // C3orf17 /// AK301161 // C3orf17 /// BC067743 // C3orf17 /// AK304083 // C3orf17 /// AK295165 // C3orf17 /// AK304022 // C3orf17 /// AK295954 // C3orf17 /// ENST00000450539 // C3orf17 /// ENST00000413226 // C3orf17 /// ENST00000451323 // C3orf17 /// ENST00000412848 // C3orf17 /// BC014673 // C3orf17 /// ENST00000383675 // C3orf17 /// ENST00000431626 // C…
2688813	NM_199511 // CCDC80 /// NM_199512 // CCDC80 /// ENST00000439685 // CCDC80 /// ENST00000206423 // CCDC80 /// ENST00000444594 // CCDC80 /// ENST00000447230 // CCDC80
2687979	NM_020890 // KIAA1524 /// ENST00000295746 // KIAA1524 /// AF334474 // KIAA1524
2687840	NM_018010 // IFT57 /// ENST00000264538 // IFT57 /// AF139576 // IFT57
2686458	NM_015429 // ABI3BP /// ENST00000284322 // ABI3BP /// AK299938 // ABI3BP /// ENST00000433275 // ABI3BP /// ENST00000429331 // ABI3BP /// ENST00000383692 // ABI3BP /// ENST00000383691 // ABI3BP
2680819	NM_003848 // SUCLG2 /// ENST00000307227 // SUCLG2 /// BC068602 // SUCLG2
2677388	NM_015576 // ERC2 /// ENST00000288221 // ERC2 /// BC111550 // ERC2
2675504	NM_013324 // CISH /// NM_145071 // CISH /// ENST00000443053 // CISH /// ENST00000348721 // CISH /// AF035947 // CISH
2671968	NM_020347 // LZTFL1 /// ENST00000296135 // LZTFL1 /// BC042483 // LZTFL1 /// ENST00000439019 // LZTFL1
2669184	NM_006309 // LRRFIP2 /// NM_017724 // LRRFIP2 /// NM_001134369 // LRRFIP2 /// ENST00000421307 // LRRFIP2 /// ENST00000336686 // LRRFIP2 /// ENST00000354379 // LRRFIP2 /// ENST00000421276 // LRRFIP2 /// AK291514 // LRRFIP2 /// ENST00000452650 // LRRFIP2 /// AK026336 // LRRFIP2
2664395	NM_012260 // HACL1 /// ENST00000321169 // HACL1 /// BC007440 // HACL1 /// AK301546 // HACL1 /// AK301990 // HACL1 /// ENST00000383779 // HACL1
2657665	NM_003722 // TP63 /// NM_001114978 // TP63 /// NM_001114979 // TP63 /// ENST00000264731 // TP63 /// ENST00000392460 // TP63 /// ENST00000418709 // TP63 /// BC039815 // TP63 /// ENST00000440651 // TP63 /// ENST00000320472 // TP63 /// ENST00000382063 // TP63
2654967	NM_032047 // B3GNT5 /// ENST00000326505 // B3GNT5
2645207	NM_152616 // TRIM42 /// ENST00000286349 // TRIM42 /// AK097416 // TRIM42
2642325	AF181120 // ATP2C1
2641479	NM_000174 // GP9 /// ENST00000307395 // GP9 /// BC030229 // GP9
2641232	---
2622006	NM_173546 // KLHDC8B /// ENST00000332780 // KLHDC8B /// BC039083 // KLHDC8B /// ENST00000445277 // KLHDC8B
2609347	NM_014583 // LMCD1 /// ENST00000157600 // LMCD1 /// AK300803 // LMCD1 /// AF169284 // LMCD1 /// BC000646 // LMCD1 /// ENST00000415597 // LMCD1 /// ENST00000397386 // LMCD1
2605321	NM_004369 // COL6A3 /// NM_057166 // COL6A3 /// NM_057167 // COL6A3 /// ENST00000346358 // COL6A3 /// ENST00000295550 // COL6A3 /// ENST00000353578 // COL6A3 /// BC171790 // COL6A3 /// ENST00000392005 // COL6A3 /// ENST00000347401 // COL6A3 /// ENST00000414860 // COL6A3
2596975	NM_005210 // CRYGB /// ENST00000260988 // CRYGB /// BC117384 // CRYGB
2595388	NM_138468 // ICA1L /// ENST00000392237 // ICA1L /// BC063876 // ICA1L
2594569	NM_006190 // ORC2L /// ENST00000234296 // ORC2L /// U27459 // ORC2L
2594089	NM_001172509 // SATB2 /// NM_015265 // SATB2 /// NM_001172517 // SATB2 /// ENST00000417098 // SATB2 /// ENST00000420360 // SATB2 /// ENST00000260926 // SATB2 /// ENST00000443023 // SATB2 /// ENST00000374718 // SATB2
2585236	NM_024753 // TTC21B /// ENST00000243344 // TTC21B /// BC055424 // TTC21B
2584207	NM_022168 // IFIH1 /// ENST00000263642 // IFIH1 /// AF095844 // IFIH1
2578790	NM_018557 // LRP1B /// ENST00000389484 // LRP1B /// AF176832 // LRP1B /// ENST00000437977 // LRP1B
2575792	NM_001083538 // POTEE /// NM_001099771 // POTEF /// NM_001005356 // POTEG /// ENST00000356920 // POTEE /// ENST00000357462 // POTEF /// ENST00000409914 // POTEF /// EF523384 // POTEF /// AY462874 // POTEG /// AY462872 // POTEE /// AY462873 // POTEE /// AY462868 // POTEE /// ENST00000358087 // POTEE /// ENST00000356930 // P704P /// ENST00000361163 // POTEF /// ENST00000359587 // POTEH /// ENST0000…
2569908	NM_144710 // SEPT10 /// NM_178584 // SEPT10 /// ENST00000397712 // SEPT10 /// ENST00000397714 // SEPT10 /// AB208875 // SEPT10 /// ENST00000334001 // SEPT10 /// ENST00000352314 // SEPT10
2562435	NM_000542 // SFTPB /// NM_198843 // SFTPB /// ENST00000342375 // SFTPB /// ENST00000441838 // SFTPB
2560524	NM_001058 // TACR1 /// ENST00000305249 // TACR1 /// AK289765 // TACR1
2560229	NM_133637 // DQX1 /// ENST00000393951 // DQX1 /// ENST00000404568 // DQX1 /// ENST00000272440 // DQX1 /// ENST00000418139 // DQX1
2556215	NM_016516 // VPS54 /// NM_001005739 // VPS54 /// ENST00000272322 // VPS54 /// ENST00000409558 // VPS54 /// AF102177 // VPS54 /// ENST00000354504 // VPS54
2546795	NM_144575 // CAPN13 /// ENST00000406764 // CAPN13 /// ENST00000295055 // CAPN13 /// ENST00000404918 // CAPN13 /// BC117345 // CAPN13 /// ENST00000450650 // CAPN13
2545681	NM_001521 // GTF3C2 /// NM_001035521 // GTF3C2 /// ENST00000359541 // GTF3C2 /// ENST00000264720 // GTF3C2 /// ENST00000452160 // GTF3C2 /// BC020981 // GTF3C2 /// ENST00000457098 // GTF3C2
2544012	BC071781 // ATAD2B
2542816	NM_015317 // PUM2 /// ENST00000338086 // PUM2 /// AF315591 // PUM2 /// ENST00000361078 // PUM2 /// ENST00000319801 // PUM2
2523627	---
2521574	D42108 // PLCL1
2507173	NM_138326 // ACMSD /// ENST00000356140 // ACMSD /// BC016018 // ACMSD /// ENST00000283054 // ACMSD /// ENST00000392928 // ACMSD
2505957	NM_017958 // PLEKHB2 /// NM_001100623 // PLEKHB2 /// ENST00000403716 // PLEKHB2 /// ENST00000234115 // PLEKHB2 /// ENST00000438882 // PLEKHB2 /// ENST00000439822 // PLEKHB2 /// ENST00000409158 // PLEKHB2 /// ENST00000404460 // PLEKHB2
2505723	NR_023391 // C2orf14 /// NR_026758 // LOC440905 /// ENST00000416266 // LOC100128270
2497161	NM_003853 // IL18RAP /// ENST00000264260 // IL18RAP /// AF077346 // IL18RAP /// ENST00000417414 // IL18RAP
2486740	NM_020143 // PNO1 /// ENST00000263657 // PNO1 /// BC008304 // PNO1
2483016	NM_080667 // CCDC104 /// ENST00000349456 // CCDC104 /// AY358097 // CCDC104 /// ENST00000339012 // CCDC104 /// ENST00000430313 // CCDC104 /// ENST00000407816 // CCDC104 /// ENST00000406691 // CCDC104 /// ENST00000403007 // CCDC104
2477598	NM_001170791 // FAM82A1 /// AY358269 // FAM82A1 /// ENST00000354545 // FAM82A1 /// ENST00000404848 // FAM82A1 /// AK095462 // FAM82A1 /// ENST00000440353 // FAM82A1
2467178	NM_001011 // RPS7 /// ENST00000304921 // RPS7 /// ENST00000403564 // RPS7 /// ENST00000406376 // RPS7 /// AB209386 // RPS7 /// ENST00000407445 // RPS7
2465395	BC023527 // ZNF695 /// ENST00000366504 // ZNF695 /// ENST00000366506 // ZNF695 /// CR597038 // ZNF695
2464909	NM_001167740 // SMYD3 /// NM_022743 // SMYD3 /// ENST00000366516 // SMYD3 /// AB057595 // SMYD3 /// ENST00000327801 // SMYD3
2462329	NM_019891 // ERO1LB /// ENST00000354619 // ERO1LB /// BC044573 // ERO1LB
2460368	NM_024525 // TTC13 /// NM_001122835 // TTC13 /// ENST00000366661 // TTC13 /// ENST00000414259 // TTC13 /// ENST00000366662 // TTC13
2459042	NM_014826 // CDC42BPA /// NM_003607 // CDC42BPA /// ENST00000366767 // CDC42BPA /// ENST00000366769 // CDC42BPA /// ENST00000366762 // CDC42BPA /// ENST00000366765 // CDC42BPA /// ENST00000366766 // CDC42BPA /// ENST00000366764 // CDC42BPA /// ENST00000334218 // CDC42BPA /// ENST00000448940 // CDC42BPA
2452691	NM_173854 // SLC41A1 /// ENST00000367137 // SLC41A1 /// BC136303 // SLC41A1
2450668	NM_016456 // TMEM9 /// ENST00000367334 // TMEM9 /// ENST00000367330 // TMEM9 /// ENST00000367329 // TMEM9 /// BC001106 // TMEM9 /// AY359012 // TMEM9 /// ENST00000367333 // TMEM9 /// ENST00000367332 // TMEM9 /// ENST00000263947 // TMEM9 /// ENST00000421960 // TMEM9 /// AK091726 // TMEM9 /// AK094588 // TMEM9
2448710	NM_199051 // FAM5C /// ENST00000367462 // FAM5C /// AK123637 // FAM5C
2443235	NM_013330 // NME7 /// NM_197972 // NME7 /// ENST00000367811 // NME7 /// ENST00000392104 // NME7 /// AK301917 // NME7
2439554	NM_004833 // AIM2 /// ENST00000368130 // AIM2 /// BC010940 // AIM2
2435849	NM_006945 // SPRR2D /// ENST00000360379 // SPRR2D /// ENST00000368758 // SPRR2D /// ENST00000368757 // SPRR2D /// ENST00000368756 // SPRR2D /// M21302 // SPRR2D
2435443	NM_007113 // TCHH /// ENST00000368804 // TCHH
2435347	NM_053055 // THEM4 /// ENST00000368814 // THEM4 /// BC017339 // THEM4
2424148	NM_144988 // ALG14 /// ENST00000370205 // ALG14 /// AK289395 // ALG14
2419113	NM_015017 // USP33 /// NM_201624 // USP33 /// ENST00000357428 // USP33 /// ENST00000370793 // USP33 /// ENST00000370794 // USP33 /// AF383172 // USP33
2415910	NM_033407 // DOCK7 /// ENST00000340370 // DOCK7 /// ENST00000371140 // DOCK7 /// ENST00000251157 // DOCK7 /// ENST00000395441 // DOCK7 /// ENST00000454575 // DOCK7 /// BC112387 // DOCK7 /// AK055296 // DOCK7
2415084	NM_002228 // JUN /// ENST00000371222 // JUN
2413153	NM_000098 // CPT2 /// BC010908 // C1orf123 /// ENST00000294360 // C1orf123
2408351	NM_014747 // RIMS3 /// ENST00000372684 // RIMS3 /// D87074 // RIMS3
2406579	NM_005202 // COL8A2 /// ENST00000397799 // COL8A2 /// ENST00000303143 // COL8A2
2386397	NM_004837 // GGPS1 /// NM_001037278 // GGPS1 /// ENST00000451121 // GGPS1 /// ENST00000391855 // GGPS1 /// ENST00000282841 // GGPS1 /// AK025139 // GGPS1
2384562	NM_004578 // RAB4A /// ENST00000366690 // RAB4A /// AY585832 // RAB4A /// ENST00000452890 // RAB4A
2376548	NM_181644 // MFSD4 /// ENST00000367147 // MFSD4 /// AK293816 // MFSD4
2370123	NM_004736 // XPR1 /// NM_001135669 // XPR1 /// ENST00000367590 // XPR1 /// ENST00000367589 // XPR1 /// AF089744 // XPR1
2369252	NM_032126 // C1orf49 /// NM_001170722 // C1orf49 /// NM_001170723 // C1orf49 /// NM_001170724 // C1orf49 /// BC034972 // C1orf49 /// AK093269 // C1orf49 /// ENST00000367643 // C1orf49 /// ENST00000367646 // C1orf49 /// ENST00000367642 // C1orf49 /// ENST00000319416 // C1orf49 /// ENST00000367641 // C1orf49 /// ENST00000258298 // C1orf49
2363562	NM_004106 // FCER1G /// ENST00000289902 // FCER1G /// M33195 // FCER1G
2361472	NM_144627 // C1orf182 /// ENST00000368255 // C1orf182 /// BC014605 // C1orf182
2360850	NM_001135821 // FDPS /// ENST00000356657 // FDPS
2360773	NM_198883 // MTX1 /// NM_002455 // MTX1 /// ENST00000368376 // MTX1 /// ENST00000316721 // MTX1
2360083	NM_014847 // UBAP2L /// NM_001127320 // UBAP2L /// ENST00000428931 // UBAP2L /// ENST00000361546 // UBAP2L /// ENST00000343815 // UBAP2L /// ENST00000368505 // UBAP2L /// AK302662 // UBAP2L /// ENST00000271877 // UBAP2L /// ENST00000433006 // UBAP2L /// ENST00000456955 // UBAP2L /// ENST00000441890 // UBAP2L /// ENST00000412596 // UBAP2L /// ENST00000368504 // UBAP2L /// ENST00000437652 // UBAP2L…
2356218	NM_003637 // ITGA10 /// ENST00000369304 // ITGA10 /// AF112345 // ITGA10
2353021	NM_003176 // SYCP1 /// ENST00000369522 // SYCP1 /// BC126266 // SYCP1 /// ENST00000455987 // SYCP1
2349848	NM_018137 // PRMT6 /// ENST00000370078 // PRMT6 /// ENST00000361318 // PRMT6 /// AY043278 // PRMT6
2346575	NM_207189 // BRDT /// ENST00000399546 // BRDT /// ENST00000362005 // BRDT /// AY338951 // BRDT /// AK316442 // BRDT /// ENST00000347608 // BRDT /// ENST00000370389 // BRDT /// ENST00000423434 // BRDT /// ENST00000440509 // BRDT /// ENST00000450792 // BRDT /// ENST00000427104 // BRDT /// ENST00000448194 // BRDT /// ENST00000355011 // BRDT /// ENST00000426141 // BRDT /// ENST00000449584 // BRDT ///…
2343025	NM_174858 // AK5 /// ENST00000370806 // AK5 /// ENST00000354567 // AK5 /// BC036666 // AK5 /// ENST00000317704 // AK5 /// ENST00000370807 // AK5
2329196	NM_052998 // ADC /// ENST00000294517 // ADC /// ENST00000373443 // ADC /// ENST00000398167 // ADC /// ENST00000341637 // ADC /// ENST00000358680 // ADC
2317686	NM_018836 // AJAP1 /// NM_001042478 // AJAP1 /// ENST00000378191 // AJAP1 /// ENST00000378190 // AJAP1 /// AY282806 // AJAP1
2402161	---
4054639	NM_015658 // NOC2L /// ENST00000327044 // NOC2L /// BC003555 // NOC2L
4051926	NM_133640 // MED22 /// NM_181491 // MED22 /// ENST00000344469 // MED22 /// ENST00000343730 // MED22 /// AK126069 // MED22 /// ENST00000422801 // MED22
4050866	ENST00000371910 // ADAMTS13
4050485	NM_006088 // TUBB2C /// ENST00000340384 // TUBB2C /// AY167990 // TUBB2C /// BC024038 // TUBB2C /// BC002885 // TUBB2C /// BC019359 // TUBB2C /// BC007889 // TUBB2C /// BC039175 // TUBB2C /// BC001911 // TUBB2C /// BC004188 // TUBB2C /// BC019829 // TUBB2C /// BC029529 // TUBB2C /// BC002783 // TUBB2C /// BC012835 // TUBB2C /// BC071889 // TUBB2C /// AK298087 // TUBB2C /// BX648521 // TUBB2C
4041422	NM_005782 // THOC4 /// ENST00000331204 // THOC4 /// AF047002 // THOC4
4037583	---
4036962	NR_001554 // CSPG4PY1 /// NR_002194 // CSPG4PY2 /// AF332228 // CSPG4PY1
4035594	NM_170723 // CDY1 /// NM_001003894 // CDY1B /// NM_004825 // CDY2A /// NM_001001722 // CDY2B /// BC069087 // CDY2B /// AK292233 // CDY2A /// AK292375 // CDY1
4032725	NM_005840 // SPRY3 /// ENST00000302805 // SPRY3 /// AK289543 // SPRY3
4032159	NM_004081 // DAZ1 /// NM_020363 // DAZ2 /// NM_001005785 // DAZ2 /// NM_020364 // DAZ3 /// NM_001005375 // DAZ4 /// AF414184 // DAZ2
4030259	NM_004202 // TMSB4Y /// ENST00000284856 // TMSB4Y /// BC119763 // TMSB4Y
4027769	NM_001289 // CLIC2 /// ENST00000369449 // CLIC2 /// AK292785 // CLIC2 /// ENST00000422096 // CLIC2 /// ENST00000360485 // CLIC2
4026560	NM_152274 // FAM58A /// NM_001130997 // FAM58A /// ENST00000370175 // FAM58A /// ENST00000393837 // FAM58A /// ENST00000370171 // FAM58A /// BC007232 // FAM58A /// ENST00000406277 // FAM58A /// ENST00000276345 // FAM58A /// ENST00000370173 // FAM58A /// ENST00000429336 // FAM58A
4024092	NM_001099855 // MCF2 /// NM_005369 // MCF2 /// NM_001171876 // MCF2 /// NM_001171877 // MCF2 /// NM_001171878 // MCF2 /// NM_001171879 // MCF2 /// ENST00000370576 // MCF2 /// ENST00000414978 // MCF2 /// ENST00000446225 // MCF2 /// AK316416 // MCF2 /// ENST00000370573 // MCF2 /// ENST00000338585 // MCF2 /// ENST00000370578 // MCF2 /// ENST00000437564 // MCF2
4022925	NM_001078172 // FAM127B /// NM_001134321 // FAM127B /// ENST00000370775 // FAM127B /// ENST00000354850 // FAM127B /// BC019300 // FAM127B
4021508	NM_017666 // ZNF280C /// ENST00000370978 // ZNF280C /// BC051728 // ZNF280C /// ENST00000066465 // ZNF280C
4018755	NM_020871 // LRCH2 /// ENST00000371928 // LRCH2 /// ENST00000317135 // LRCH2 /// BC125224 // LRCH2
4018436	NM_178175 // LHFPL1 /// AY358208 // LHFPL1 /// ENST00000371968 // LHFPL1
4016955	NM_031274 // TEX13A /// ENST00000413579 // TEX13A /// BC108734 // TEX13A /// BC042547 // TEX13A /// AF285597 // TEX13A /// ENST00000372578 // TEX13A /// ENST00000372575 // TEX13A
4016092	NM_017809 // NXF2 /// NM_022053 // NXF2 /// NM_001099686 // NXF2B /// BX647232 // NXF2
4010236	NM_001006681 // SPIN2B /// NM_001006682 // SPIN2B /// NM_001006683 // SPIN2B /// ENST00000333933 // SPIN2B /// ENST00000275988 // SPIN2B /// ENST00000374912 // SPIN2B /// BC071974 // SPIN2B /// ENST00000374910 // SPIN2B
4009751	NM_198510 // ITIH5L /// ENST00000218436 // ITIH5L /// AY358170 // ITIH5L
4007774	NM_007075 // WDR45 /// NM_001029896 // WDR45 /// ENST00000376372 // WDR45 /// ENST00000356463 // WDR45 /// ENST00000396681 // WDR45 /// ENST00000322995 // WDR45
4007415	NM_005636 // SSX4 /// NM_175729 // SSX4 /// NM_001034832 // SSX4B /// NM_001040612 // SSX4B /// BC005325 // SSX4 /// BC005325 // SSX4B
4005859	NM_003688 // CASK /// NM_001126054 // CASK /// NM_001126055 // CASK /// ENST00000378166 // CASK /// ENST00000421587 // CASK /// ENST00000442742 // CASK /// AB039327 // CASK /// AF035582 // CASK /// ENST00000378179 // CASK /// ENST00000378168 // CASK /// ENST00000318588 // CASK /// ENST00000378163 // CASK /// ENST00000361962 // CASK /// ENST00000378158 // CASK
4003017	NM_004845 // PCYT1B /// NM_001163264 // PCYT1B /// NM_001163265 // PCYT1B /// ENST00000379144 // PCYT1B /// BC045634 // PCYT1B /// ENST00000379145 // PCYT1B /// ENST00000379139 // PCYT1B
4001369	NM_006089 // SCML2 /// ENST00000251900 // SCML2 /// BC064617 // SCML2 /// ENST00000420857 // SCML2 /// ENST00000398048 // SCML2
4000605	NM_021804 // ACE2 /// ENST00000427411 // ACE2 /// ENST00000252519 // ACE2 /// AB193260 // ACE2
3999395	NM_000381 // MID1 /// NM_033290 // MID1 /// NM_001098624 // MID1 /// ENST00000380787 // MID1 /// ENST00000380785 // MID1 /// ENST00000453318 // MID1 /// ENST00000317552 // MID1 /// ENST00000380780 // MID1 /// ENST00000380779 // MID1 /// ENST00000437096 // MID1 /// BC053626 // MID1 /// ENST00000380782 // MID1 /// ENST00000454373 // MID1
3996971	NM_002186 // IL9R /// NR_024033 // IL9R /// ENST00000244174 // IL9R /// BC051337 // IL9R /// ENST00000424344 // IL9R /// ENST00000369423 // IL9R
3996915	NM_005840 // SPRY3 /// ENST00000302805 // SPRY3 /// AK289543 // SPRY3
3996430	NM_004699 // FAM50A /// ENST00000393600 // FAM50A /// AD001530 // FAM50A
3992408	NR_027621 // FHL1 /// NM_001159702 // FHL1 /// NM_001449 // FHL1 /// NM_001159700 // FHL1 /// NM_001159704 // FHL1 /// NM_001159703 // FHL1 /// NM_001167819 // FHL1 /// ENST00000370690 // FHL1 /// ENST00000394155 // FHL1 /// ENST00000394153 // FHL1 /// ENST00000458357 // FHL1 /// BC010998 // FHL1 /// AK297124 // FHL1 /// AK300966 // FHL1 /// AK304680 // FHL1 /// AK289411 // FHL1 /// ENST000004203…
3992236	ENST00000421477 // CT45A5
3990374	NM_000276 // OCRL /// NM_001587 // OCRL /// ENST00000371113 // OCRL /// ENST00000357121 // OCRL /// AK226116 // OCRL /// ENST00000371114 // OCRL /// ENST00000287254 // OCRL
3989448	NM_007325 // GRIA3 /// NM_000828 // GRIA3 /// ENST00000371256 // GRIA3 /// ENST00000264357 // GRIA3 /// ENST00000371251 // GRIA3 /// BC117464 // GRIA3 /// ENST00000371264 // GRIA3
3988987	NM_004541 // NDUFA1 /// ENST00000371437 // NDUFA1 /// BC000266 // NDUFA1
3988740	NM_006667 // PGRMC1 /// ENST00000217971 // PGRMC1 /// BC034238 // PGRMC1
3986933	NM_018698 // NXT2 /// ENST00000218004 // NXT2 /// BC120984 // NXT2 /// BC120985 // NXT2
3986087	NM_198465 // NRK /// ENST00000424861 // NRK /// BX538345 // NRK /// ENST00000458569 // NRK /// ENST00000372567 // NRK
3984702	NM_001939 // DRP2 /// ENST00000395209 // DRP2 /// AK289825 // DRP2 /// ENST00000372916 // DRP2
3983962	NM_007309 // DIAPH2 /// NM_006729 // DIAPH2 /// ENST00000324765 // DIAPH2 /// ENST00000373049 // DIAPH2 /// AK291272 // DIAPH2 /// BC117414 // DIAPH2 /// BC143838 // DIAPH2 /// ENST00000373054 // DIAPH2 /// Y15909 // DIAPH2 /// ENST00000373061 // DIAPH2 /// ENST00000355827 // DIAPH2
3983456	NM_138960 // TGIF2LX /// NM_139214 // TGIF2LY /// ENST00000283891 // TGIF2LX /// ENST00000321217 // TGIF2LY /// BC117398 // TGIF2LX /// AK292609 // TGIF2LY /// ENST00000438315 // TGIF2LX
3980887	NM_001145408 // NONO /// NM_007363 // NONO /// NM_001145409 // NONO /// NM_001145410 // NONO /// ENST00000276079 // NONO /// ENST00000373841 // NONO /// ENST00000373856 // NONO /// ENST00000420903 // NONO
3976583	NM_005636 // SSX4 /// NM_175729 // SSX4 /// NM_001034832 // SSX4B /// NM_001040612 // SSX4B /// BC005325 // SSX4 /// BC005325 // SSX4B
3976559	NM_005635 // SSX1 /// ENST00000376919 // SSX1 /// BC128611 // SSX1 /// ENST00000454586 // SSX8
3974957	NM_080817 // GPR82 /// ENST00000302548 // GPR82 /// BC070180 // GPR82
3974019	NM_004615 // TSPAN7 /// ENST00000378482 // TSPAN7 /// ENST00000286824 // TSPAN7 /// AB062057 // TSPAN7 /// BC018036 // TSPAN7
3973556	ENST00000449698 // CXorf59
3968748	NM_001142 // AMELX /// NM_182681 // AMELX /// NM_182680 // AMELX /// ENST00000380714 // AMELX /// ENST00000348912 // AMELX /// ENST00000380712 // AMELX /// AF436849 // AMELX
3967018	NM_004042 // ARSF /// ENST00000359361 // ARSF
3963913	BC009388 // LOC554174
3963754	NM_148674 // SMC1B /// ENST00000357450 // SMC1B /// BC126208 // SMC1B /// ENST00000404845 // SMC1B /// ENST00000404354 // SMC1B /// ENST00000447482 // SMC1B
3962799	NM_015140 // TTLL12 /// ENST00000216129 // TTLL12 /// BC001070 // TTLL12
3962734	NM_012263 // TTLL1 /// NR_027779 // TTLL1 /// ENST00000266254 // TTLL1 /// ENST00000343040 // TTLL1 /// ENST00000443978 // TTLL1 /// ENST00000331018 // TTLL1 /// ENST00000439248 // TTLL1
3960685	NM_007068 // DMC1 /// ENST00000216024 // DMC1 /// AK292617 // DMC1 /// ENST00000366173 // DMC1
3960276	AF324466 // C22orf23 /// AK057349 // C22orf23 /// ENST00000403305 // C22orf23 /// ENST00000249079 // C22orf23 /// ENST00000396889 // C22orf23
3957341	NM_174975 // SEC14L3 /// ENST00000215812 // SEC14L3 /// BC101001 // SEC14L3 /// BC101003 // SEC14L3 /// BC101004 // SEC14L3 /// AY240872 // SEC14L3 /// AK298079 // SEC14L3 /// BC101002 // SEC14L3 /// ENST00000401751 // SEC14L3 /// ENST00000434642 // SEC14L3 /// ENST00000402286 // SEC14L3
3955102	NM_000853 // GSTT1 /// ENST00000248935 // GSTT1 /// BC007065 // GSTT1 /// ENST00000382792 // GSTT1 /// ENST00000452369 // GSTT1 /// ENST00000458231 // GSTT1 /// ENST00000436103 // GSTT1 /// ENST00000417831 // GSTT1 /// ENST00000417489 // GSTT1 /// ENST00000426209 // GSTT1
3950452	NM_001135101 // CRELD2 /// NM_024324 // CRELD2 /// ENST00000328268 // CRELD2 /// ENST00000404488 // CRELD2 /// AY358355 // CRELD2 /// DQ470679 // CRELD2 /// DQ470676 // CRELD2 /// DQ470677 // CRELD2 /// DQ470680 // CRELD2 /// BC002894 // CRELD2 /// ENST00000457871 // CRELD2 /// ENST00000407217 // CRELD2 /// ENST00000403427 // CRELD2
3947863	NM_001003828 // PARVB /// ENST00000406477 // PARVB /// AF303887 // PARVB /// ENST00000360702 // PARVB
3947460	NM_014509 // SERHL2 /// ENST00000327678 // SERHL2 /// AK294584 // SERHL2 /// AK295223 // SERHL2 /// BC119650 // SERHL2 /// BC119651 // SERHL2 /// BC127635 // SERHL2 /// BC127636 // SERHL2 /// ENST00000447870 // SERHL2 /// ENST00000457428 // SERHL2 /// ENST00000416156 // SERHL2 /// ENST00000437469 // SERHL2 /// ENST00000335879 // SERHL2 /// ENST00000340239 // SERHL2 /// ENST00000356720 // SERHL2
3946944	NM_014460 // CSDC2 /// ENST00000306149 // CSDC2 /// BC067113 // CSDC2
3946146	NM_138435 // FAM83F /// ENST00000333407 // FAM83F /// BC031099 // FAM83F
3945815	NM_006116 // TAB1 /// NM_153497 // TAB1 /// ENST00000331454 // MAP3K7IP1 /// ENST00000216160 // MAP3K7IP1 /// BC050554 // TAB1
3944873	NM_020315 // PDXP /// ENST00000215904 // PDXP /// BC064922 // PDXP
3941848	NM_133455 // EMID1 /// ENST00000334018 // EMID1 /// CR456407 // EMID1 /// BC046358 // EMID1 /// ENST00000429415 // EMID1 /// ENST00000448676 // EMID1 /// ENST00000435427 // EMID1 /// ENST00000429226 // EMID1 /// ENST00000430127 // EMID1 /// ENST00000404820 // EMID1 /// ENST00000404755 // EMID1 /// ENST00000435194 // EMID1 /// ENST00000426629 // EMID1 /// ENST00000457925 // EMID1 /// CR618329 // E…
3940124	NM_016327 // UPB1 /// ENST00000326010 // UPB1 /// ENST00000413389 // UPB1 /// AK024277 // UPB1 /// ENST00000426507 // UPB1 /// ENST00000415388 // UPB1 /// ENST00000382760 // UPB1
3939914	NM_005265 // GGT1 /// NM_001032364 // GGT1 /// ENST00000400382 // GGT1 /// ENST00000400383 // GGT1 /// ENST00000430030 // GGT1 /// ENST00000400380 // GGT1 /// J04131 // GGT1 /// ENST00000445029 // GGT1 /// L20494 // GGT1 /// ENST00000417817 // GGT1 /// ENST00000455483 // GGT1 /// ENST00000452551 // GGT1 /// ENST00000419133 // GGT1 /// ENST00000438643 // GGT1 /// ENST00000412658 // GGT1 /// ENST00…
3936167	NM_031413 // CECR2 /// ENST00000262608 // CECR2 /// ENST00000400579 // CECR2 /// AF336133 // CECR2 /// ENST00000342247 // CECR2 /// ENST00000400585 // CECR2 /// ENST00000400573 // CECR2
3934584	NM_198696 // KRTAP10-3 /// ENST00000391620 // KRTAP10-3 /// AB076350 // KRTAP10-3
3928620	NM_175858 // KRTAP11-1 /// ENST00000332378 // KRTAP11-1 /// BC130555 // KRTAP11-1
3927105	NM_017446 // MRPL39 /// NM_080794 // MRPL39 /// ENST00000352957 // MRPL39 /// ENST00000307301 // MRPL39 /// BC107719 // MRPL39
3926138	NM_001100420 // C21orf91 /// NM_017447 // C21orf91 /// NM_001100421 // C21orf91 /// ENST00000284881 // C21orf91 /// ENST00000400558 // C21orf91 /// ENST00000400559 // C21orf91 /// BC015468 // C21orf91
3924372	NM_001848 // COL6A1 /// ENST00000361866 // COL6A1 /// BC052575 // COL6A1
3923498	NM_005049 // PWP2 /// ENST00000291576 // PWP2 /// U56085 // PWP2 /// ENST00000456705 // PWP2
3921490	ENST00000380620 // B3GALT5 /// AY372061 // B3GALT5
3920003	NM_005441 // CHAF1B /// ENST00000314103 // CHAF1B
3918959	NM_032476 // MRPS6 /// NM_006933 // SLC5A3 /// ENST00000399312 // MRPS6 /// ENST00000381151 // SLC5A3 /// AY061855 // MRPS6
3917305	NM_001186 // BACH1 /// ENST00000286800 // BACH1 /// AB002803 // BACH1 /// AK291021 // BACH1
3916576	NM_002040 // GABPA /// ENST00000400075 // GABPA
3909354	NM_015339 // ADNP /// NM_181442 // ADNP /// ENST00000349014 // ADNP /// ENST00000371602 // ADNP /// ENST00000396029 // ADNP /// ENST00000396032 // ADNP /// BC090933 // ADNP
3907987	NM_022829 // SLC13A3 /// NM_001011554 // SLC13A3 /// ENST00000279027 // SLC13A3 /// ENST00000290317 // SLC13A3 /// ENST00000420205 // SLC13A3 /// AY072810 // SLC13A3 /// ENST00000396360 // SLC13A3 /// ENST00000435032 // SLC13A3 /// ENST00000413164 // SLC13A3 /// AL442082 // SLC13A3
3902372	AK127732 // FLJ45832
3892509	NM_015666 // GTPBP5 /// ENST00000370823 // GTPBP5 /// ENST00000448254 // GTPBP5 /// ENST00000336159 // GTPBP5 /// ENST00000436421 // GTPBP5 /// AK124572 // GTPBP5
3891530	NM_080672 // PHACTR3 /// ENST00000371015 // PHACTR3 /// BC108303 // PHACTR3 /// ENST00000434923 // PHACTR3
3887241	NM_020708 // SLC12A5 /// ENST00000243964 // SLC12A5 /// BC132668 // SLC12A5 /// ENST00000372315 // SLC12A5
3883787	BC019311 // C20orf4 /// ENST00000373932 // C20orf4
3882214	NM_174897 // BPIL3 /// ENST00000349552 // BPIL3 /// AF465767 // BPIL3
3882012	NM_006892 // DNMT3B /// NM_175848 // DNMT3B /// NM_175849 // DNMT3B /// ENST00000328111 // DNMT3B /// ENST00000353855 // DNMT3B /// ENST00000348286 // DNMT3B /// AF331857 // DNMT3B
3881630	NM_080625 // C20orf160 /// ENST00000262659 // C20orf160 /// BC030254 // C20orf160 /// ENST00000300415 // C20orf160 /// ENST00000339619 // C20orf160
3878972	NM_015585 // C20orf26 /// NM_001167816 // C20orf26 /// AK304174 // C20orf26 /// BC028708 // C20orf26 /// ENST00000339482 // C20orf26 /// ENST00000451767 // C20orf26 /// ENST00000377303 // C20orf26 /// ENST00000245957 // C20orf26 /// ENST00000377308 // C20orf26 /// ENST00000377306 // C20orf26 /// ENST00000340348 // C20orf26 /// ENST00000343997 // C20orf26 /// ENST00000389656 // C20orf26 /// ENST00…
3869784	NM_006969 // ZNF28 /// ENST00000457749 // ZNF28 /// ENST00000438150 // ZNF28 /// ENST00000360272 // ZNF28 /// AK131368 // ZNF28
3869215	NM_001523 // HAS1 /// ENST00000222115 // HAS1 /// BC035837 // HAS1 /// ENST00000376737 // HAS1
3868891	AF283670 // KLK14
3868753	NM_012427 // KLK5 /// NM_001077491 // KLK5 /// NM_001077492 // KLK5 /// ENST00000336334 // KLK5 /// ENST00000391809 // KLK5 /// ENST00000448298 // KLK5 /// AY359010 // KLK5
3868160	NM_032375 // AKT1S1 /// NM_001098632 // AKT1S1 /// NM_001098633 // AKT1S1 /// ENST00000391833 // AKT1S1 /// ENST00000391832 // AKT1S1 /// ENST00000344175 // AKT1S1 /// ENST00000391834 // AKT1S1 /// ENST00000391831 // AKT1S1 /// BC007416 // AKT1S1 /// ENST00000391835 // AKT1S1
3867346	NM_017805 // RASIP1 /// ENST00000222145 // RASIP1 /// BC028614 // RASIP1
3867223	NM_000979 // RPL18 /// ENST00000084795 // RPL18 /// L11566 // RPL18
3866435	NM_001127240 // BBC3 /// NM_001127241 // BBC3 /// NM_001127242 // BBC3 /// NM_014417 // BBC3 /// ENST00000300880 // BBC3 /// ENST00000439096 // BBC3 /// ENST00000341983 // BBC3 /// AF354654 // BBC3 /// ENST00000449228 // BBC3 /// ENST00000359924 // BBC3
3865275	NM_001824 // CKM /// ENST00000221476 // CKM /// BC007462 // CKM /// ENST00000417677 // CKM
3863087	NR_030765 // ATP5SL /// NM_001167867 // ATP5SL /// NM_001167868 // ATP5SL /// NM_001167869 // ATP5SL /// NM_018035 // ATP5SL /// NM_001167871 // ATP5SL /// NM_001167870 // ATP5SL /// ENST00000221943 // ATP5SL /// AK301940 // ATP5SL /// ENST00000301183 // ATP5SL /// ENST00000438807 // ATP5SL /// ENST00000417807 // ATP5SL
3862785	NM_198476 // C19orf54 /// ENST00000378313 // C19orf54 /// BC090894 // C19orf54 /// AK123126 // C19orf54
3861503	NM_144691 // CAPN12 /// ENST00000328867 // CAPN12
3860450	NM_001145345 // ZNF566 /// NM_001145344 // ZNF566 /// NM_032838 // ZNF566 /// NM_001145343 // ZNF566 /// ENST00000424129 // ZNF566 /// ENST00000434377 // ZNF566 /// ENST00000358744 // ZNF566 /// ENST00000454319 // ZNF566 /// ENST00000392170 // ZNF566 /// BX649070 // ZNF566
3860277	NM_006233 // POLR2I /// ENST00000221859 // POLR2I /// BC067794 // POLR2I
3860261	NM_152658 // THAP8 /// ENST00000292894 // THAP8 /// ENST00000392182 // THAP8 /// AK093048 // THAP8
3859750	NM_207392 // KRTDAP /// ENST00000338897 // KRTDAP /// AY359007 // KRTDAP /// ENST00000424578 // KRTDAP
3859026	NM_000285 // PEPD /// NM_001166056 // PEPD /// NM_001166057 // PEPD /// ENST00000244137 // PEPD /// BC004305 // PEPD /// BC015027 // PEPD /// J04605 // PEPD /// AK294619 // PEPD /// AK290756 // PEPD /// AK290781 // PEPD /// AK291561 // PEPD /// BC028295 // PEPD /// AK293126 // PEPD /// ENST00000436370 // PEPD /// ENST00000397032 // PEPD /// AK057538 // PEPD
3858852	NM_033103 // RHPN2 /// ENST00000254260 // RHPN2 /// BC036447 // RHPN2
3856075	NM_033196 // ZNF682 /// NM_001077349 // ZNF682 /// ENST00000358523 // ZNF682 /// ENST00000397162 // ZNF682 /// ENST00000397165 // ZNF682 /// AK098164 // ZNF682
3855218	NM_000095 // COMP /// ENST00000222271 // COMP /// BC033676 // COMP /// ENST00000425807 // COMP /// ENST00000454701 // COMP
3853658	NM_021187 // CYP4F11 /// NM_001128932 // CYP4F11 /// ENST00000402119 // CYP4F11 /// ENST00000248041 // CYP4F11 /// BC016853 // CYP4F11 /// ENST00000326742 // CYP4F11
3853609	NM_001082 // CYP4F2 /// ENST00000221700 // CYP4F2 /// U02388 // CYP4F2 /// AK290790 // CYP4F2 /// ENST00000011989 // CYP4F2
3853345	NM_014371 // AKAP8L /// ENST00000397410 // AKAP8L /// AK001594 // AKAP8L /// ENST00000263378 // AKAP8L
3852381	NM_024825 // PODNL1 /// NM_001146254 // PODNL1 /// NM_001146255 // PODNL1 /// ENST00000254320 // PODNL1 /// ENST00000339560 // PODNL1 /// BC057786 // PODNL1
3851911	NM_052850 // GADD45GIP1 /// ENST00000316939 // GADD45GIP1 /// BC069200 // GADD45GIP1
3851353	NM_145276 // ZNF563 /// ENST00000293725 // ZNF563 /// BC022523 // ZNF563
3850020	NM_031917 // ANGPTL6 /// ENST00000253109 // ANGPTL6 /// AF230330 // ANGPTL6
3848525	NM_198492 // CLEC4G /// ENST00000328853 // CLEC4G /// AY358431 // CLEC4G
3846538	NM_001961 // EEF2 /// ENST00000309311 // EEF2 /// BC126259 // EEF2 /// ENST00000445244 // EEF2
3844094	NM_173548 // ZNF584 /// ENST00000306910 // ZNF584 /// BC033149 // ZNF584 /// AK290068 // ZNF584 /// AK298929 // ZNF584 /// ENST00000443917 // ZNF584 /// BC017651 // ZNF584 /// ENST00000322834 // ZNF584
3841881	NM_004829 // NCR1 /// NM_001145457 // NCR1 /// NM_001145458 // NCR1 /// NR_027041 // NCR1 /// NR_027043 // NCR1 /// ENST00000291890 // NCR1 /// ENST00000338835 // NCR1 /// BC064806 // NCR1 /// ENST00000350790 // NCR1 /// ENST00000357397 // NCR1 /// ENST00000425567 // NCR1 /// ENST00000447255 // NCR1
3841076	NM_138373 // MYADM /// NM_001020819 // MYADM /// ENST00000391771 // MYADM /// ENST00000391770 // MYADM /// BC095412 // MYADM /// ENST00000448420 // MYADM /// ENST00000439000 // MYADM
3840286	NM_001099694 // ZNF578 /// AK299106 // ZNF578
3839910	ENST00000340023 // FPR2 /// BC071722 // FPR2
3839499	NM_033068 // ACPT /// ENST00000270593 // ACPT /// ENST00000270594 // ACPT
3838947	NM_030973 // MED25 /// ENST00000312865 // MED25 /// ENST00000355584 // MED25 /// ENST00000456294 // MED25 /// ENST00000312881 // MED25 /// ENST00000377077 // MED25 /// AK055844 // MED25
3838556	NM_001459 // FLT3LG /// ENST00000204637 // FLT3LG /// ENST00000344019 // FLT3LG /// ENST00000436815 // FLT3LG
3837759	NM_000836 // GRIN2D /// ENST00000263269 // GRIN2D /// U77783 // GRIN2D
3837602	NM_022142 // ELSPBP1 /// ENST00000339841 // ELSPBP1 /// BC015598 // ELSPBP1
3836614	NM_001135113 // IGFL2 /// ENST00000377693 // IGFL2
3831588	NM_003419 // ZNF345 /// ENST00000318177 // ZNF345 /// AK094146 // ZNF345
3828949	NM_207325 // DPY19L3 /// NM_001172774 // DPY19L3 /// ENST00000342179 // DPY19L3 /// AK129497 // DPY19L3 /// ENST00000392250 // DPY19L3 /// ENST00000319326 // DPY19L3
3826417	NM_025189 // ZNF430 /// NM_001172671 // ZNF430 /// ENST00000261560 // ZNF430 /// AY269787 // ZNF430
3824648	NM_138442 // CCDC124 /// NM_001136203 // CCDC124 /// ENST00000445755 // CCDC124 /// ENST00000262801 // CCDC124 /// BC013949 // CCDC124
3824366	NR_001593 // RPL18AP3 /// NM_000980 // RPL18A /// ENST00000222247 // RPL18A /// BC066319 // RPL18A /// ENST00000420197 // RPL18A
3822347	NM_014047 // C19orf53 /// ENST00000221576 // C19orf53 /// BC015465 // C19orf53
3821995	NM_000159 // GCDH /// NM_013976 // GCDH /// ENST00000222214 // GCDH /// ENST00000457854 // GCDH /// AK290407 // GCDH /// ENST00000422947 // GCDH /// ENST00000421816 // GCDH /// ENST00000426001 // GCDH
3821869	NM_017682 // BEST2 /// ENST00000042931 // BEST2 /// AF440756 // BEST2
3820571	ENST00000309469 // ATG4D /// AK294676 // ATG4D
3820414	NM_015956 // MRPL4 /// NM_146388 // MRPL4 /// ENST00000253099 // MRPL4 /// ENST00000393733 // MRPL4 /// AF132962 // MRPL4
3817733	NM_015015 // KDM4B /// ENST00000159111 // KDM4B /// ENST00000381759 // KDM4B
3817316	NM_032607 // CREB3L3 /// ENST00000078445 // CREB3L3 /// AB050902 // CREB3L3 /// ENST00000441229 // CREB3L3 /// ENST00000381943 // CREB3L3 /// ENST00000252587 // CREB3L3
3815233	NM_001972 // ELANE /// ENST00000263621 // ELANE /// BC074817 // ELANE
3811086	NM_176787 // PIGN /// NM_012327 // PIGN /// ENST00000357637 // PIGN /// ENST00000400334 // PIGN
3808600	NM_003927 // MBD2 /// ENST00000256429 // MBD2 /// AF072242 // MBD2
3807595	NM_001080467 // MYO5B /// ENST00000285039 // MYO5B /// AY274809 // MYO5B /// BC033527 // MYO5B /// AK301976 // MYO5B /// AB290160 // MYO5B /// ENST00000356732 // MYO5B /// AK093149 // MYO5B /// ENST00000324581 // MYO5B
3807474	AB097012 // C18orf32 /// BC093004 // C18orf32 /// BC022357 // C18orf32 /// ENST00000318240 // C18orf32
3806525	NM_004671 // PIAS2 /// ENST00000398654 // PIAS2 /// AF077954 // PIAS2 /// ENST00000398651 // PIAS2 /// ENST00000262161 // PIAS2
3806211	NM_024430 // PSTPIP2 /// ENST00000409746 // PSTPIP2 /// BC035395 // PSTPIP2 /// ENST00000360076 // PSTPIP2 /// ENST00000282045 // PSTPIP2
3804143	NM_018170 // RPRD1A /// ENST00000399022 // RPRD1A /// BC000225 // RPRD1A
3803020	NM_024421 // DSC1 /// NM_004948 // DSC1 /// ENST00000257198 // DSC1 /// ENST00000257197 // DSC1 /// X72925 // DSC1
3801621	NM_018030 // OSBPL1A /// NM_080597 // OSBPL1A /// ENST00000357041 // OSBPL1A /// ENST00000399443 // OSBPL1A /// ENST00000319481 // OSBPL1A /// BC136452 // OSBPL1A /// ENST00000446832 // OSBPL1A
3800779	NM_052911 // ESCO1 /// ENST00000269214 // ESCO1 /// BC089426 // ESCO1 /// ENST00000383276 // ESCO1
3798778	NM_022068 // FAM38B /// AK302764 // FAM38B /// ENST00000285141 // FAM38B
3798291	NM_001042388 // PPP4R1 /// NM_005134 // PPP4R1 /// ENST00000400556 // PPP4R1 /// ENST00000400555 // PPP4R1 /// ENST00000285124 // PPP4R1
3796992	NR_026849 // C18orf18
3796089	AF295728 // C18orf2
3795942	NM_005433 // YES1 /// ENST00000359834 // YES1 /// ENST00000314574 // YES1
3791815	NM_080474 // SERPINB12 /// ENST00000269491 // SERPINB12 /// BC103885 // SERPINB12 /// ENST00000382768 // SERPINB12
3790704	NM_021127 // PMAIP1 /// ENST00000316660 // PMAIP1 /// D90070 // PMAIP1 /// ENST00000269518 // PMAIP1
3784468	NM_001135178 // ZNF397 /// NM_032347 // ZNF397 /// ENST00000330501 // ZNF397
3783788	NM_005925 // MEP1B /// ENST00000269202 // MEP1B /// AY695931 // MEP1B
3782853	AK055069 // C18orf16
3781794	NM_198129 // LAMA3 /// NM_001127717 // LAMA3 /// ENST00000313654 // LAMA3 /// ENST00000399516 // LAMA3 /// AY327115 // LAMA3 /// ENST00000416669 // LAMA3
3779612	NM_001142405 // SLMO1 /// NM_006553 // SLMO1 /// ENST00000440960 // SLMO1 /// ENST00000336990 // SLMO1
3774883	NM_006137 // CD7 /// ENST00000312648 // CD7 /// X06180 // CD7
3773932	NM_001614 // ACTG1 /// ENST00000331925 // ACTG1 /// BC009848 // ACTG1
3772056	NR_028337 // FLJ45079 /// ENST00000374983 // FLJ45079
3771037	NM_012478 // WBP2 /// ENST00000254806 // WBP2
3770721	NM_001126121 // SLC25A19 /// NM_021734 // SLC25A19 /// NM_001126122 // SLC25A19 /// ENST00000416858 // SLC25A19 /// ENST00000320362 // SLC25A19 /// ENST00000442286 // SLC25A19 /// ENST00000402418 // SLC25A19 /// AK097882 // SLC25A19 /// ENST00000375261 // SLC25A19
3770699	NM_020679 // MIF4GD /// ENST00000245551 // MIF4GD /// EU287989 // MIF4GD
3768880	NM_080282 // ABCA10 /// ENST00000269081 // ABCA10 /// ENST00000416101 // ABCA10 /// AL832004 // ABCA10
3768791	NM_080284 // ABCA6 /// ENST00000284425 // ABCA6 /// AY028898 // ABCA6 /// ENST00000446604 // ABCA6
3767709	NM_000042 // APOH /// ENST00000205948 // APOH /// BC026283 // APOH
3767280	NR_026903 // AMZ2P1
3766284	NM_001003787 // STRADA /// NM_001003786 // STRADA /// NM_153335 // STRADA /// NM_001003788 // STRADA /// NM_001165969 // STRADA /// NM_001165970 // STRADA /// ENST00000375840 // STRADA /// ENST00000336174 // STRADA /// ENST00000392950 // STRADA /// ENST00000447001 // STRADA /// BC043641 // STRADA /// ENST00000245865 // STRADA
3765580	NM_032043 // BRIP1 /// ENST00000259008 // BRIP1 /// AF360549 // BRIP1
3762753	NM_001082533 // CA10 /// NM_020178 // CA10 /// NM_001082534 // CA10 /// ENST00000442502 // CA10 /// ENST00000285273 // CA10 /// ENST00000451037 // CA10 /// AF288385 // CA10 /// ENST00000340813 // CA10
3759695	NM_152343 // C17orf46 /// ENST00000331780 // C17orf46 /// AK302184 // C17orf46
3758817	NM_152344 // LSM12 /// ENST00000293406 // LSM12 /// BC044587 // LSM12 /// ENST00000411445 // LSM12
3758510	NM_001986 // ETV4 /// NM_001079675 // ETV4 /// ENST00000319349 // ETV4 /// ENST00000393664 // ETV4 /// BC016623 // ETV4
3758078	NM_001991 // EZH1 /// ENST00000428826 // EZH1 /// BC015882 // EZH1 /// ENST00000264646 // EZH1 /// ENST00000415827 // EZH1 /// ENST00000435174 // EZH1
3757154	NM_000526 // KRT14 /// ENST00000167586 // KRT14 /// BC094830 // KRT14
3756997	NM_002278 // KRT32 /// ENST00000225899 // KRT32
3756175	NM_152219 // GJD3
3754096	NM_001123391 // TBC1D3 /// NM_001001417 // TBC1D3B /// NM_001001418 // TBC1D3C /// NM_032258 // TBC1D3F /// NM_001040282 // TBC1D3G /// NM_001123392 // TBC1D3H /// AK292257 // TBC1D3B /// AK303259 // TBC1D3 /// AK292308 // TBC1D3C /// AK122833 // TBC1D3F
3753966	NM_032962 // CCL14 /// NM_032963 // CCL14 /// NR_027921 // CCL14-CCL15 /// NR_027922 // CCL14-CCL15 /// ENST00000293277 // CCL15 /// ENST00000394508 // CCL15 /// ENST00000394509 // CCL14 /// ENST00000435911 // CCL14 /// Z49270 // CCL14
3753896	NR_027997 // RDM1 /// NR_027998 // RDM1 /// NR_027999 // RDM1 /// NR_028000 // RDM1 /// NR_027996 // RDM1 /// NM_145654 // RDM1 /// NM_001163120 // RDM1 /// NM_001163121 // RDM1 /// NM_001163122 // RDM1 /// NM_001163124 // RDM1 /// NM_001163130 // RDM1 /// ENST00000293273 // RDM1 /// ENST00000425909 // RDM1 /// ENST00000394529 // RDM1 /// ENST00000431884 // RDM1 /// ENST00000419453 // RDM1 /// AB…
3750662	NM_000638 // VTN /// ENST00000226218 // VTN /// BC005046 // VTN
3748449	NM_014695 // CCDC144A /// ENST00000360524 // CCDC144A /// BC133019 // CCDC144A /// BX647826 // CCDC144B /// AK124785 // LOC220594
3747199	NM_181716 // CENPV /// ENST00000299736 // CENPV /// BC052604 // CENPV
3746675	NM_173622 // CDRT4 /// ENST00000395926 // FAM18B2
3746574	NM_000304 // PMP22 /// NM_153321 // PMP22 /// NM_153322 // PMP22 /// ENST00000312280 // PMP22 /// ENST00000395938 // PMP22 /// ENST00000426385 // PMP22 /// D11428 // PMP22
3745225	NM_017533 // MYH4 /// ENST00000255381 // MYH4 /// AF111783 // MYH4
3743906	NM_000546 // TP53 /// NM_001126112 // TP53 /// NM_001126114 // TP53 /// NM_001126113 // TP53 /// NM_001126115 // TP53 /// NM_001126116 // TP53 /// NM_001126117 // TP53 /// ENST00000396473 // TP53 /// ENST00000445888 // TP53 /// ENST00000269305 // TP53 /// ENST00000420246 // TP53 /// ENST00000455263 // TP53 /// AB082923 // TP53
3743230	NM_053285 // TEKT1 /// ENST00000338694 // TEKT1 /// AK292818 // TEKT1
3742351	NM_000080 // CHRNE /// NM_015716 // MINK1 /// NM_170663 // MINK1 /// NM_153827 // MINK1 /// NM_001024937 // MINK1 /// ENST00000293780 // CHRNE /// AB041926 // MINK1
3740304	NM_006224 // PITPNA /// ENST00000313486 // PITPNA /// BC045108 // PITPNA
3740126	NM_006761 // YWHAE /// NR_024058 // YWHAE /// ENST00000264335 // YWHAE /// AY883089 // YWHAE
3738490	NM_212492 // GPS1 /// NM_004127 // GPS1 /// ENST00000306823 // GPS1 /// ENST00000392358 // GPS1
3735447	NM_182565 // FAM100B /// ENST00000327490 // FAM100B /// BC035511 // FAM100B
3735107	NM_013260 // SAP30BP /// ENST00000355423 // SAP30BP
3734453	NM_004252 // SLC9A3R1 /// ENST00000262613 // SLC9A3R1 /// BC003361 // SLC9A3R1 /// ENST00000413388 // SLC9A3R1
3732373	NM_015462 // NOL11 /// ENST00000253247 // NOL11 /// BC064404 // NOL11
3730322	NM_006039 // MRC2 /// ENST00000303375 // MRC2 /// BC146647 // MRC2 /// ENST00000446119 // MRC2
3727787	NM_153228 // ANKFN1 /// ENST00000318698 // ANKFN1
3721956	NM_016437 // TUBG2 /// ENST00000251412 // TUBG2 /// BC108739 // TUBG2
3721516	NM_031421 // TTC25 /// ENST00000377543 // TTC25 /// BC067297 // TTC25 /// ENST00000377540 // TTC25
3720739	NM_007359 // CASC3 /// ENST00000264645 // CASC3 /// ENST00000394114 // CASC3 /// BC044656 // CASC3 /// ENST00000418132 // CASC3
3720115	NM_000981 // RPL19 /// ENST00000225430 // RPL19 /// BC095445 // RPL19
3717605	NM_138328 // RHBDL3 /// ENST00000269051 // RHBDL3 /// BC100975 // RHBDL3 /// ENST00000431505 // RHBDL3
3715997	NM_005208 // CRYBA1 /// ENST00000225387 // CRYBA1 /// BC113693 // CRYBA1
3713512	NM_006382 // CDRT1 /// NM_031456 // FBXW10 /// ENST00000395667 // FBXW10 /// BC028364 // FBXW10 /// ENST00000395665 // FBXW10 /// ENST00000308799 // FBXW10 /// ENST00000301938 // FBXW10
3710277	NM_020233 // C17orf48 /// ENST00000379774 // C17orf48 /// BC070155 // C17orf48
3710018	NM_145054 // WDR16 /// NM_001080556 // WDR16 /// ENST00000352665 // WDR16 /// ENST00000396219 // WDR16 /// AK094847 // WDR16
3709327	NM_053051 // CNTROB /// NM_001037144 // CNTROB /// ENST00000420934 // CNTROB /// ENST00000380262 // CNTROB /// AY160227 // CNTROB /// ENST00000303707 // CNTROB /// ENST00000380255 // CNTROB /// ENST00000419170 // CNTROB
3708366	NM_015362 // C17orf81 /// NM_203413 // C17orf81 /// NM_203414 // C17orf81 /// ENST00000396627 // C17orf81 /// ENST00000396628 // C17orf81 /// ENST00000356683 // C17orf81 /// AK289940 // C17orf81
3702739	AK126284 // FAM92B /// ENST00000393246 // FAM92B
3699508	NM_006324 // CFDP1 /// ENST00000283882 // CFDP1 /// AB009285 // CFDP1
3699178	NM_030581 // WDR59 /// ENST00000262144 // WDR59 /// ENST00000205064 // WDR59
3693401	NM_001297 // CNGB1 /// ENST00000251102 // CNGB1 /// AF042498 // CNGB1 /// ENST00000431252 // CNGB1
3693183	NM_020313 // CIAPIN1 /// ENST00000394391 // CIAPIN1
3688038	BC058863 // BCL7C
3687889	NM_152458 // ZNF785 /// ENST00000395216 // ZNF785 /// BC040642 // ZNF785
3687870	NM_145271 // ZNF688 /// NM_001024683 // ZNF688 /// ENST00000223459 // ZNF688 /// ENST00000395219 // ZNF688 /// AK122680 // ZNF688
3687308	NM_178863 // KCTD13 /// ENST00000308768 // KCTD13 /// AK097407 // KCTD13
3683845	NM_173475 // DCUN1D3 /// ENST00000324344 // DCUN1D3 /// BC040442 // DCUN1D3
3683806	NM_080663 // ERI2 /// ENST00000300005 // ERI2 /// ENST00000396074 // ERI2
3683502	NM_001007240 // GP2 /// NM_001502 // GP2 /// NM_001007241 // GP2 /// NM_001007242 // GP2 /// ENST00000381362 // GP2 /// ENST00000341642 // GP2 /// ENST00000302555 // GP2 /// ENST00000381360 // GP2 /// BX648023 // GP2
3679959	NM_001424 // EMP2 /// ENST00000359543 // EMP2
3676557	NM_032271 // TRAF7 /// NM_020764 // CASKIN1 /// ENST00000343516 // CASKIN1 /// AF451977 // CASKIN1 /// AY569455 // TRAF7
3671607	NM_178452 // LRRC50 /// ENST00000378553 // LRRC50 /// ENST00000439133 // LRRC50 /// ENST00000334315 // LRRC50 /// BX648657 // LRRC50
3666409	NM_004360 // CDH1 /// ENST00000261769 // CDH1 /// AK297913 // CDH1 /// EU709494 // CDH1 /// BC146662 // CDH1 /// BC141838 // CDH1 /// AK290012 // CDH1 /// AB025105 // CDH1 /// AB025106 // CDH1 /// L08599 // CDH1 /// ENST00000379120 // CDH1 /// ENST00000268794 // CDH1
3665116	NM_022845 // CBFB /// NM_001755 // CBFB /// ENST00000290858 // CBFB /// ENST00000412916 // CBFB /// BC018509 // CBFB
3663228	NM_001126129 // GINS3 /// NM_022770 // GINS3 /// NM_001126130 // GINS3 /// ENST00000318129 // GINS3 /// ENST00000328514 // GINS3 /// ENST00000426538 // GINS3
3663181	NM_014157 // CCDC113 /// NM_001142302 // CCDC113 /// ENST00000219299 // CCDC113 /// ENST00000443128 // CCDC113 /// BC126445 // CCDC113
3662876	NM_032269 // CCDC135 /// ENST00000394337 // CCDC135 /// ENST00000360716 // CCDC135 /// ENST00000336825 // CCDC135 /// BC030661 // CCDC135
3661718	NM_017839 // LPCAT2 /// ENST00000262134 // LPCAT2 /// BC002472 // LPCAT2
3656555	ENST00000324685 // RNF40 /// ENST00000380329 // RNF40 /// ENST00000452273 // RNF40 /// ENST00000357890 // RNF40 /// ENST00000402121 // RNF40
3656178	NM_152652 // ZNF48 /// ENST00000320159 // ZNF48
3655172	NM_032038 // SPNS1 /// NM_001142448 // SPNS1 /// NM_001142450 // SPNS1 /// NM_001142451 // SPNS1 /// NM_001142449 // SPNS1 /// ENST00000452515 // SPNS1 /// ENST00000311008 // SPNS1 /// ENST00000334536 // SPNS1 /// ENST00000352260 // SPNS1 /// ENST00000323081 // SPNS1 /// BC038961 // SPNS1
3654791	NM_001042432 // CLN3 /// NM_000086 // CLN3 /// AK090709 // CLN3
3654111	NM_024773 // JMJD5 /// ENST00000286096 // JMJD5 /// BC027911 // JMJD5 /// ENST00000380948 // JMJD5
3650079	NM_178541 // LOC339047 /// AK303260 // LOC399491 /// ENST00000435714 // PKD1 /// AK160377 // NPIP /// AK131085 // LOC399491 /// ENST00000430452 // LOC339047 /// ENST00000424133 // LOC399491 /// AK023376 // LOC399491
3649983	NM_014287 // NOMO1 /// NM_001004060 // NOMO2 /// NM_173614 // NOMO2 /// NM_001004067 // NOMO3 /// ENST00000381474 // NOMO2 /// ENST00000330537 // NOMO2 /// BC065535 // NOMO1 /// BC041131 // NOMO2
3646118	NM_032575 // GLIS2 /// ENST00000262366 // GLIS2 /// ENST00000433375 // GLIS2 /// AK126918 // GLIS2
3645477	NM_152341 // PAQR4 /// ENST00000318782 // PAQR4 /// BC033703 // PAQR4 /// ENST00000293978 // PAQR4
3645204	NM_018992 // KCTD5 /// ENST00000301738 // KCTD5
3644541	NM_032271 // TRAF7 /// ENST00000326181 // TRAF7 /// AY569455 // TRAF7
3644375	NM_000548 // TSC2 /// NM_001077183 // TSC2 /// NM_001114382 // TSC2 /// ENST00000439673 // TSC2 /// ENST00000401874 // TSC2 /// ENST00000219476 // TSC2 /// ENST00000350773 // TSC2 /// BC150300 // TSC2 /// AK299343 // TSC2 /// AK295728 // TSC2 /// ENST00000445113 // TSC2 /// ENST00000353929 // TSC2 /// ENST00000382538 // TSC2 /// ENST00000439117 // TSC2
3643360	NM_207112 // HAGHL /// ENST00000341413 // HAGHL
3642060	NM_014918 // CHSY1 /// ENST00000254190 // CHSY1 /// BC046247 // CHSY1
3638699	NM_182616 // C15orf38 /// BC053602 // C15orf38 /// ENST00000398333 // AP3S2 /// AK000495 // AP3S2
3636879	NR_003661 // UBE2Q2P1
3636470	NM_025238 // BTBD1 /// NM_001011885 // BTBD1 /// ENST00000261721 // BTBD1 /// ENST00000379403 // BTBD1 /// AF355402 // BTBD1
3635776	NM_024580 // EFTUD1 /// NM_001040610 // EFTUD1 /// ENST00000268206 // EFTUD1 /// ENST00000359445 // EFTUD1 /// AK300348 // EFTUD1
3633081	NM_000499 // CYP1A1 /// ENST00000379727 // CYP1A1 /// ENST00000395048 // CYP1A1 /// BC023019 // CYP1A1 /// ENST00000268062 // CYP1A1 /// ENST00000395049 // CYP1A1
3630180	NM_000968 // RPL4 /// ENST00000307961 // RPL4 /// AK125772 // RPL4 /// ENST00000449253 // RPL4
3629948	NM_032445 // MEGF11 /// ENST00000409699 // MEGF11 /// ENST00000422354 // MEGF11 /// ENST00000395625 // MEGF11 /// ENST00000288745 // MEGF11 /// ENST00000360698 // MEGF11
3629761	BC007991 // C15orf44 /// AK296134 // C15orf44 /// AK301033 // C15orf44 /// AK301742 // C15orf44 /// AK301222 // C15orf44 /// AK293207 // C15orf44 /// NM_030800 // C15orf44 /// ENST00000442903 // C15orf44 /// ENST00000420799 // C15orf44 /// ENST00000313182 // C15orf44 /// ENST00000395644 // C15orf44 /// ENST00000431261 // C15orf44
3624697	NM_006628 // ARPP19 /// ENST00000249822 // ARPP19 /// AL833077 // ARPP19
3623771	NM_017672 // TRPM7 /// ENST00000313478 // TRPM7 /// AF346629 // TRPM7
3620880	NM_174916 // UBR1 /// ENST00000290650 // UBR1 /// BC113505 // UBR1 /// ENST00000382177 // UBR1
3620590	NM_022473 // ZFP106 /// ENST00000263805 // ZFP106 /// AF205632 // ZFP106 /// ENST00000434903 // ZFP106
3617920	AK094007 // ATPBD4
3612166	NR_003659 // WASH3P /// ENST00000423286 // WASH3P
3609592	NM_018349 // MCTP2 /// NM_001159643 // MCTP2 /// ENST00000357742 // MCTP2 /// ENST00000451018 // MCTP2 /// ENST00000331706 // MCTP2 /// BC041387 // MCTP2 /// ENST00000456504 // MCTP2
3603532	NM_006791 // MORF4L1 /// NM_206839 // MORF4L1 /// ENST00000426013 // MORF4L1
3602116	NM_015492 // C15orf39 /// ENST00000394987 // C15orf39 /// BC110367 // C15orf39
3600212	NM_017691 // LRRC49 /// ENST00000260382 // LRRC49
3598721	NR_003105 // ZWILCH /// NM_017975 // ZWILCH /// ENST00000307897 // ZWILCH /// BX640701 // ZWILCH /// ENST00000446801 // ZWILCH
3598482	NM_004663 // RAB11A /// ENST00000261890 // RAB11A /// BC013348 // RAB11A /// ENST00000445947 // RAB11A /// ENST00000435304 // RAB11A
3597125	NM_015059 // TLN2 /// ENST00000306829 // TLN2 /// AF402000 // TLN2
3595441	NM_001018090 // GCOM1 /// NM_001018100 // GCOM1 /// NM_152451 // GCOM1 /// NM_001018091 // GCOM1 /// ENST00000267853 // GCOM1 /// ENST00000380569 // GCOM1 /// ENST00000380568 // GCOM1 /// ENST00000380565 // GCOM1 /// BC101645 // GCOM1 /// BC112148 // GCOM1 /// ENST00000380560 // GCOM1 /// ENST00000396180 // GCOM1 /// ENST00000396186 // GCOM1 /// ENST00000380561 // GCOM1
3594066	NM_014547 // TMOD3 /// ENST00000308580 // TMOD3 /// BC020542 // TMOD3
3593770	NM_007347 // AP4E1 /// ENST00000261842 // AP4E1 /// BC126308 // AP4E1
3593408	NM_002009 // FGF7 /// M60828 // FGF7
3592109	NM_003104 // SORD /// ENST00000267814 // SORD /// BC021085 // SORD
3592054	NM_182985 // TRIM69 /// NM_080745 // TRIM69 /// ENST00000329464 // TRIM69 /// ENST00000338264 // TRIM69 /// DQ232883 // TRIM69
3591650	ENST00000381359 // SERF2 /// BC009869 // SERF2
3591610	NM_005313 // PDIA3 /// ENST00000300289 // PDIA3 /// Z49835 // PDIA3 /// ENST00000434494 // PDIA3 /// ENST00000446523 // PDIA3
3586834	NM_014967 // MTMR15 /// NM_001146094 // MTMR15 /// NM_001146095 // MTMR15 /// NM_001146096 // MTMR15 /// ENST00000362065 // MTMR15 /// ENST00000441675 // MTMR15 /// AK290987 // MTMR15
3583577	NM_052903 // TUBGCP5 /// NM_001102610 // TUBGCP5 /// ENST00000283645 // TUBGCP5 /// AF272884 // TUBGCP5 /// ENST00000453949 // TUBGCP5
3578152	NM_021966 // TCL1A /// NM_001098725 // TCL1A /// ENST00000402399 // TCL1A /// ENST00000216612 // TCL1A
3576633	NM_024764 // CATSPERB /// ENST00000256343 // CATSPERB /// AK126034 // CATSPERB
3575371	NM_183387 // EML5 /// ENST00000380664 // EML5 /// ENST00000352093 // EML5
3573229	NM_006020 // ALKBH1 /// ENST00000216489 // ALKBH1 /// BC025787 // ALKBH1
3572340	NM_006827 // TMED10 /// NR_002807 // TMED10P1 /// ENST00000303575 // TMED10
3571436	NM_203309 // HEATR4 /// ENST00000334988 // HEATR4 /// BC047590 // HEATR4
3569441	NM_015346 // ZFYVE26 /// ENST00000347230 // ZFYVE26 /// ENST00000411699 // ZFYVE26
3567391	NM_017420 // SIX4 /// ENST00000216513 // SIX4 /// BC101934 // SIX4
3564872	NM_198066 // GNPNAT1 /// ENST00000216410 // GNPNAT1
3563687	NM_024558 // C14orf138 /// NM_001040662 // C14orf138 /// ENST00000395859 // C14orf138 /// ENST00000395860 // C14orf138 /// ENST00000358490 // C14orf138 /// AK129564 // C14orf138 /// ENST00000216371 // C14orf138 /// ENST00000435902 // C14orf138
3563357	NM_001001 // RPL36AL /// ENST00000298289 // RPL36AL /// BC107716 // RPL36AL
3562003	NM_001079537 // TRAPPC6B /// NM_177452 // TRAPPC6B /// ENST00000330149 // TRAPPC6B /// ENST00000347691 // TRAPPC6B /// BC047328 // TRAPPC6B
3560403	NM_022073 // EGLN3 /// ENST00000250457 // EGLN3 /// AK025273 // EGLN3
3559497	NM_001083893 // STRN3 /// NM_014574 // STRN3 /// ENST00000355683 // STRN3 /// ENST00000357479 // STRN3 /// U17989 // STRN3
3558325	NM_001836 // CMA1 /// ENST00000250378 // CMA1 /// BC103975 // CMA1 /// ENST00000206446 // CMA1
3557209	NM_012244 // SLC7A8 /// NM_182728 // SLC7A8 /// ENST00000316902 // SLC7A8 /// ENST00000449867 // SLC7A8 /// ENST00000397310 // SLC7A8 /// AB037669 // SLC7A8 /// ENST00000334354 // SLC7A8 /// ENST00000339733 // SLC7A8 /// ENST00000422941 // SLC7A8
3557017	NM_021944 // C14orf93 /// NM_001130706 // C14orf93 /// NM_001130708 // C14orf93 /// ENST00000299088 // C14orf93 /// ENST00000397379 // C14orf93 /// ENST00000397382 // C14orf93 /// ENST00000397380 // C14orf93 /// BC014299 // C14orf93 /// ENST00000397377 // C14orf93 /// ENST00000397376 // C14orf93 /// ENST00000341470 // C14orf93 /// ENST00000406429 // C14orf93
3556323	NM_007192 // SUPT16H /// ENST00000216297 // SUPT16H /// AK091676 // SUPT16H
3554592	BC042525 // BTBD6 /// ENST00000327471 // BTBD6
3553690	NM_001128918 // MARK3 /// NM_001128919 // MARK3 /// NM_002376 // MARK3 /// NM_001128920 // MARK3 /// NM_001128921 // MARK3 /// ENST00000303622 // MARK3 /// ENST00000216288 // MARK3 /// ENST00000429436 // MARK3 /// ENST00000440884 // MARK3 /// AF465413 // MARK3 /// ENST00000335102 // MARK3 /// ENST00000416682 // MARK3 /// ENST00000454698 // MARK3 /// ENST00000411530 // MARK3
3549436	AK093387 // FAM181A /// ENST00000267594 // FAM181A
3549381	NM_182971 // COX8C /// ENST00000342144 // COX8C /// AY161004 // COX8C
3548280	NM_002802 // PSMC1 /// ENST00000261303 // PSMC1 /// BC016368 // PSMC1
3544141	NM_194279 // ISCA2 /// ENST00000298818 // ISCA2 /// BC015771 // ISCA2
3543026	NM_004296 // RGS6 /// AF073920 // RGS6 /// BC104877 // RGS6 /// BC113572 // RGS6 /// BC143699 // RGS6
3536905	NM_182926 // KTN1 /// NM_001079522 // KTN1 /// ENST00000395308 // KTN1 /// AY264265 // KTN1
3536396	NM_006568 // CGRRF1 /// ENST00000216420 // CGRRF1 /// AK289478 // CGRRF1
3535307	NM_181533 // ABHD12B /// NM_181814 // ABHD12B /// ENST00000353130 // ABHD12B /// ENST00000395752 // ABHD12B /// AY311396 // ABHD12B /// ENST00000337334 // ABHD12B
3534785	NM_152329 // PPIL5 /// NM_203467 // PPIL5 /// ENST00000298288 // PPIL5 /// ENST00000318317 // PPIL5 /// ENST00000361579 // PPIL5
3532785	---
3529701	NM_006084 // IRF9 /// ENST00000396864 // IRF9 /// M87503 // IRF9
3529467	NM_006032 // CPNE6 /// ENST00000397016 // CPNE6 /// ENST00000216775 // CPNE6 /// AK125195 // CPNE6
3529156	NM_001042635 // NGDN /// NM_015514 // NGDN /// ENST00000408901 // NGDN /// ENST00000397154 // NGDN /// ENST00000397158 // NGDN /// AK124318 // NGDN
3528013	NM_020366 // RPGRIP1 /// ENST00000400017 // RPGRIP1 /// ENST00000206660 // RPGRIP1
3523881	NM_024089 // KDELC1 /// ENST00000376004 // KDELC1 /// AK074974 // KDELC1
3522662	NM_004951 // GPR183 /// ENST00000376414 // GPR183 /// BC020752 // GPR183
3516443	AK127969 // FLJ25694
3511698	NM_001002264 // EPSTI1 /// NM_033255 // EPSTI1 /// ENST00000313624 // EPSTI1 /// ENST00000313640 // EPSTI1 /// BC023660 // EPSTI1
3508644	NM_052818 // N4BP2L1 /// NM_001079691 // N4BP2L1 /// ENST00000380130 // N4BP2L1 /// ENST00000380139 // N4BP2L1 /// BX648509 // N4BP2L1
3504054	NM_001039650 // ZMYM5 /// NM_001039649 // ZMYM5 /// ENST00000382905 // ZMYM5 /// ENST00000382907 // ZMYM5 /// ENST00000439841 // ZMYM5 /// AJ133355 // ZMYM5
3497881	BC071592 // FARP1
3494137	NM_005358 // LMO7 /// ENST00000341547 // LMO7 /// AF330045 // LMO7
3490892	NM_006418 // OLFM4 /// ENST00000219022 // OLFM4 /// AY358567 // OLFM4
3490433	NM_031290 // CCDC70 /// ENST00000242819 // CCDC70 /// BC069770 // CCDC70
3487824	NM_001010897 // SERP2 /// ENST00000379179 // SERP2 /// BC029067 // SERP2
3487600	NM_153218 // C13orf31 /// ENST00000325686 // C13orf31 /// BC035749 // C13orf31
3481410	NM_148957 // TNFRSF19 /// ENST00000403372 // TNFRSF19 /// ENST00000248484 // TNFRSF19 /// BC047321 // TNFRSF19
3472625	NM_000192 // TBX5 /// NM_080717 // TBX5 /// NM_181486 // TBX5 /// ENST00000310346 // TBX5 /// ENST00000405440 // TBX5 /// ENST00000349716 // TBX5 /// ENST00000317232 // TBX5 /// BC027942 // TBX5
3471819	NM_024953 // NAA25 /// ENST00000261745 // C12orf30 /// BX641140 // NAA25
3471769	NM_138341 // TMEM116 /// ENST00000354825 // TMEM116 /// ENST00000437003 // TMEM116 /// ENST00000355445 // TMEM116
3469844	NM_001033050 // MTERFD3 /// NM_025198 // MTERFD3 /// ENST00000240050 // MTERFD3 /// ENST00000392830 // MTERFD3
3461146	NM_020525 // IL22 /// ENST00000328087 // IL22 /// AY358890 // IL22
3457614	NM_004077 // CS /// ENST00000351328 // CS /// BC010106 // CS
3449368	NM_001002259 // CAPRIN2 /// NM_023925 // CAPRIN2 /// NM_032156 // CAPRIN2 /// ENST00000251071 // CAPRIN2 /// ENST00000298892 // CAPRIN2 /// ENST00000308433 // CAPRIN2 /// ENST00000438006 // CAPRIN2 /// BC066295 // CAPRIN2 /// BC111007 // CAPRIN2 /// AY074490 // CAPRIN2 /// AY074491 // CAPRIN2 /// AF525416 // CAPRIN2 /// BX537569 // CAPRIN2 /// BX538080 // CAPRIN2 /// ENST00000433722 // CAPRIN2 //…
3446137	NM_018640 // LMO3 /// NM_001001395 // LMO3 /// ENST00000354662 // LMO3 /// ENST00000396205 // LMO3
3445108	NM_018654 // GPRC5D /// ENST00000228887 // GPRC5D /// BC107077 // GPRC5D
3444958	NM_030640 // DUSP16 /// ENST00000228862 // DUSP16 /// AF506796 // DUSP16 /// ENST00000298573 // DUSP16
3444086	NM_007360 // KLRK1 /// AK226161 // KLRK1
3444043	NM_002543 // OLR1 /// NM_001172632 // OLR1 /// NM_001172633 // OLR1 /// ENST00000309539 // OLR1 /// AB010710 // OLR1 /// ENST00000432556 // OLR1
3443183	NM_014358 // CLEC4E /// ENST00000299663 // CLEC4E /// AB024718 // CLEC4E
3441168	NM_020638 // FGF23 /// ENST00000237837 // FGF23 /// AB047858 // FGF23
3439305	NM_003428 // ZNF84 /// NM_001127372 // ZNF84
3437801	NM_004764 // PIWIL1 /// ENST00000245255 // PIWIL1 /// AF104260 // PIWIL1
3435752	NM_152269 // C12orf65 /// ENST00000253233 // C12orf65 /// AK095982 // C12orf65 /// ENST00000425637 // C12orf65
3435362	NM_014708 // KNTC1 /// ENST00000333479 // KNTC1 /// BC150278 // KNTC1 /// ENST00000436959 // KNTC1 /// ENST00000450485 // KNTC1
3434594	NM_000017 // ACADS /// ENST00000242592 // ACADS /// BC025963 // ACADS /// ENST00000411593 // ACADS
3434525	NM_014730 // MLEC /// ENST00000228506 // MLEC /// BC016297 // MLEC
3434362	NM_004373 // COX6A1 /// X15341 // COX6A1
3431553	NM_013300 // C12orf24 /// ENST00000377673 // C12orf24 /// U79274 // C12orf24
3431483	NM_170665 // ATP2A2 /// NM_001681 // ATP2A2 /// NM_001135765 // ATP2A2 /// ENST00000395494 // ATP2A2 /// ENST00000308664 // ATP2A2 /// ENST00000313432 // ATP2A2 /// M23115 // ATP2A2 /// ENST00000377685 // ATP2A2
3431376	NM_033121 // ANKRD13A /// ENST00000261739 // ANKRD13A /// ENST00000261738 // ANKRD13A
3430620	NM_014653 // WSCD2 /// ENST00000332082 // WSCD2 /// ENST00000261400 // WSCD2 /// BX647283 // WSCD2
3430552	NM_007062 // PWP1 /// ENST00000258531 // PWP1 /// L07758 // PWP1 /// ENST00000412830 // PWP1
3429460	NM_001093771 // TXNRD1 /// ENST00000429002 // TXNRD1
3428845	AK303571 // C12orf48 /// AK300041 // C12orf48 /// AK302724 // C12orf48 /// AF274940 // C12orf48 /// BC018903 // C12orf48 /// NM_017915 // C12orf48 /// ENST00000417507 // C12orf48 /// ENST00000412715 // C12orf48 /// ENST00000327680 // C12orf48 /// ENST00000392909 // C12orf48 /// ENST00000378128 // C12orf48 /// ENST00000358383 // C12orf48
3428333	NM_178826 // ANO4 /// ENST00000392979 // ANO4
3424030	ENST00000417457 // C12orf64
3423622	NM_005639 // SYT1 /// NM_001135805 // SYT1 /// ENST00000393240 // SYT1 /// ENST00000261205 // SYT1 /// BC058917 // SYT1
3422144	NM_003667 // LGR5 /// ENST00000266674 // LGR5 /// ENST00000451585 // LGR5 /// AK075399 // LGR5
3421706	NM_022456 // RAB3IP /// NM_175624 // RAB3IP /// ENST00000247833 // RAB3IP /// ENST00000378815 // RAB3IP
3421511	NM_000239 // LYZ /// ENST00000261267 // LYZ /// AK130149 // LYZ
3421244	NM_018656 // SLC35E3 /// ENST00000398004 // SLC35E3 /// AF148713 // SLC35E3
3420151	NM_198080 // MSRB3 /// NM_001031679 // MSRB3 /// ENST00000308259 // MSRB3 /// ENST00000355192 // MSRB3
3418394	NM_133489 // SLC26A10 /// ENST00000320442 // SLC26A10 /// ENST00000257962 // SLC26A10 /// ENST00000379218 // SLC26A10 /// ENST00000440686 // SLC26A10 /// AK122981 // SLC26A10
3418120	NM_005269 // GLI1 /// NM_001160045 // GLI1 /// NM_001167609 // GLI1 /// ENST00000228682 // GLI1 /// ENST00000443131 // GLI1
3416996	BC072431 // LOC440104
3415988	NM_020547 // AMHR2 /// NM_001164690 // AMHR2 /// NM_001164691 // AMHR2 /// ENST00000257863 // AMHR2 /// BC126316 // AMHR2 /// ENST00000379791 // AMHR2
3414969	NM_014191 // SCN8A /// ENST00000354534 // SCN8A /// AB027567 // SCN8A
3414186	NM_003217 // TMBIM6 /// NM_001098576 // TMBIM6 /// ENST00000423828 // TMBIM6 /// ENST00000267115 // TMBIM6 /// AK124849 // TMBIM6 /// ENST00000395006 // TMBIM6
3413067	BC008360 // FAM113B /// ENST00000321382 // FAM113B /// ENST00000432328 // FAM113B /// BC072670 // FAM113B
3412008	NM_016488 // PPHLN1 /// NM_201515 // PPHLN1 /// NM_201439 // PPHLN1 /// NM_201440 // PPHLN1 /// NM_201438 // PPHLN1 /// NM_001143787 // PPHLN1 /// NM_001143788 // PPHLN1 /// NM_001143789 // PPHLN1 /// ENST00000395568 // PPHLN1 /// ENST00000395580 // PPHLN1 /// ENST00000432191 // PPHLN1 /// ENST00000449194 // PPHLN1
3409432	NM_018318 // CCDC91 /// ENST00000381259 // CCDC91 /// AK093152 // CCDC91 /// ENST00000381256 // CCDC91
3409127	AK296706 // ARNTL2 /// AF256215 // ARNTL2
3406329	NM_030667 // PTPRO /// NM_002848 // PTPRO /// ENST00000281171 // PTPRO /// ENST00000348962 // PTPRO /// BC126201 // PTPRO /// ENST00000442921 // PTPRO
3405531	NM_016355 // DDX47 /// NM_201224 // DDX47 /// ENST00000358007 // DDX47 /// ENST00000352940 // DDX47 /// ENST00000426619 // DDX47 /// AL833469 // DDX47
3404567	NM_207345 // CLEC9A /// ENST00000355819 // CLEC9A /// AY358265 // CLEC9A
3403773	NM_080387 // CLEC4D /// ENST00000299665 // CLEC4D /// AY115592 // CLEC4D /// ENST00000382064 // CLEC4D
3402935	NM_000365 // TPI1 /// NM_001159287 // TPI1 /// M10036 // TPI1
3402684	NM_001039916 // ZNF384 /// NM_133476 // ZNF384 /// NM_001039917 // ZNF384 /// NM_001039918 // ZNF384 /// NM_001039919 // ZNF384 /// NM_001039920 // ZNF384 /// NM_001135734 // ZNF384 /// BC053361 // ZNF384
3401086	NM_199460 // CACNA1C /// NM_001129836 // CACNA1C /// NM_001129837 // CACNA1C /// NM_001129838 // CACNA1C /// NM_001129839 // CACNA1C /// NM_001129840 // CACNA1C /// NM_001129841 // CACNA1C /// NM_001129842 // CACNA1C /// NM_001129843 // CACNA1C /// NM_000719 // CACNA1C /// NM_001129844 // CACNA1C /// NM_001129827 // CACNA1C /// NM_001129846 // CACNA1C /// NM_001167623 // CACNA1C /// NM_001167624 …
3393946	NM_004397 // DDX6 /// ENST00000264018 // DDX6 /// D17532 // DDX6
3392091	NM_001077639 // FAM55D /// NM_017678 // FAM55D /// ENST00000375478 // FAM55D /// ENST00000424261 // FAM55D
3391769	NM_004724 // ZW10 /// ENST00000200135 // ZW10 /// BC128264 // ZW10
3390852	NM_207429 // C11orf92 /// ENST00000355430 // C11orf92 /// AK127703 // C11orf92
3388730	NM_022122 // MMP27 /// ENST00000260229 // MMP27 /// AY358752 // MMP27
3388673	NM_002423 // MMP7 /// ENST00000260227 // MMP7 /// BC003635 // MMP7
3388438	NM_004621 // TRPC6 /// ENST00000344327 // TRPC6 /// ENST00000348423 // TRPC6 /// ENST00000360497 // TRPC6
3382410	NM_033063 // MAP6 /// ENST00000304771 // MAP6
3381843	NM_003356 // UCP3 /// ENST00000314032 // UCP3 /// AF001787 // UCP3 /// ENST00000348534 // UCP3
3378541	NM_000920 // PC /// NM_022172 // PC /// NM_001040716 // PC /// ENST00000393960 // PC /// ENST00000393958 // PC /// ENST00000393955 // PC /// BC011617 // PC
3377737	NM_033347 // KCNK7 /// NM_033348 // KCNK7 /// NM_005714 // KCNK7 /// NM_033455 // KCNK7 /// ENST00000340313 // KCNK7 /// ENST00000342202 // KCNK7 /// ENST00000394217 // KCNK7 /// ENST00000394216 // KCNK7 /// AF110524 // KCNK7
3376326	NM_004790 // SLC22A6 /// NM_153276 // SLC22A6 /// NM_153277 // SLC22A6 /// NM_153278 // SLC22A6 /// ENST00000377871 // SLC22A6 /// ENST00000360421 // SLC22A6 /// ENST00000458333 // SLC22A6 /// ENST00000421062 // SLC22A6 /// AB009697 // SLC22A6 /// ENST00000394651 // SLC22A6
3375862	NM_004739 // MTA2 /// ENST00000278823 // MTA2 /// BC053650 // MTA2
3374460	NM_201648 // GLYAT /// ENST00000344743 // GLYAT
3373724	NM_003146 // SSRP1 /// ENST00000278412 // SSRP1 /// AB209132 // SSRP1 /// ENST00000293880 // SSRP1
3373487	NM_001004740 // OR5M1
3373296	NR_027688 // OR7E5P
3373272	NM_001001960 // OR5W2 /// ENST00000344514 // OR5W2
3372459	NM_015308 // FNBP4 /// ENST00000263773 // FNBP4 /// AB023231 // FNBP4
3367965	NM_144981 // IMMP1L /// NM_181706 // DNAJC24 /// ENST00000278200 // IMMP1L /// BC023595 // IMMP1L
3367917	NM_181807 // DCDC1 /// ENST00000452803 // DCDC1 /// AY247970 // DCDC1
3365738	NM_054030 // MRGPRX2 /// ENST00000329773 // MRGPRX2 /// BC063450 // MRGPRX2
3365487	NM_001040697 // UEVLD /// NM_018314 // UEVLD /// ENST00000396197 // UEVLD /// ENST00000320750 // UEVLD /// AK316191 // UEVLD /// ENST00000379387 // UEVLD
3363923	NM_016451 // COPB1 /// NM_001144061 // COPB1 /// NM_001144062 // COPB1 /// ENST00000439561 // COPB1 /// ENST00000437479 // COPB1 /// ENST00000249923 // COPB1 /// BC037280 // COPB1
3363645	NM_032320 // BTBD10 /// ENST00000278174 // BTBD10 /// BC005071 // BTBD10
3361811	NM_030906 // STK33 /// ENST00000315204 // STK33 /// ENST00000396672 // STK33 /// ENST00000447869 // STK33 /// AJ303380 // STK33 /// ENST00000396673 // STK33 /// ENST00000444064 // STK33 /// ENST00000358872 // STK33
3361420	NM_198185 // OVCH2 /// ENST00000454689 // OVCH2 /// ENST00000331572 // OVCH2
3360622	NM_033034 // TRIM5 /// NM_033093 // TRIM5 /// NM_033092 // TRIM5 /// ENST00000380034 // TRIM5 /// ENST00000380027 // TRIM5 /// ENST00000396853 // TRIM5 /// AF220028 // TRIM5 /// AF220025 // TRIM5 /// AF220029 // TRIM5 /// ENST00000380015 // TRIM5 /// ENST00000433961 // TRIM5 /// ENST00000305836 // TRIM5
3358492	NM_021128 // POLR2L /// ENST00000322028 // POLR2L /// BC018649 // POLR2L
3353417	ENST00000227348 // CRTAM /// BC070266 // CRTAM
3353335	NM_032873 // UBASH3B /// ENST00000284273 // UBASH3B /// BC007541 // UBASH3B
3350027	NM_182495 // FAM55B /// AK057953 // FAM55B /// ENST00000375475 // FAM55B /// ENST00000389586 // FAM55B
3349660	NM_006028 // HTR3B /// ENST00000260191 // HTR3B /// AF169255 // HTR3B
3348551	NM_207430 // C11orf88 /// NM_001100388 // C11orf88 /// ENST00000375618 // C11orf88 /// ENST00000332814 // C11orf88 /// AK128145 // C11orf88
3344142	NM_005467 // NAALAD2 /// ENST00000321955 // NAALAD2 /// ENST00000375944 // NAALAD2
3342426	NM_145018 // C11orf82 /// AK058145 // C11orf82
3341362	NM_173039 // AQP11 /// ENST00000313578 // AQP11 /// AB028147 // AQP11
3341137	NM_138706 // B3GNT6 /// ENST00000354301 // B3GNT6 /// AK292773 // B3GNT6 /// ENST00000421061 // B3GNT6
3340589	NM_001235 // SERPINH1 /// ENST00000358171 // SERPINH1
3338293	NM_018043 // ANO1 /// AY728143 // ANO1
3337749	NM_015973 // GAL /// ENST00000265643 // GAL /// BC030241 // GAL
3336680	NM_014578 // RHOD /// ENST00000308831 // RHOD /// BC001338 // RHOD
3335465	NM_006747 // SIPA1
3335327	NM_006396 // SSSCA1 /// ENST00000309328 // SSSCA1 /// BC014791 // SSSCA1
3332325	ENST00000300182 // MS4A6E /// AF333758 // MS4A6E
3331392	U73524 // CLP1
3329983	NM_002843 // PTPRJ /// NM_001098503 // PTPRJ /// ENST00000440289 // PTPRJ /// ENST00000418331 // PTPRJ /// U10886 // PTPRJ /// ENST00000278456 // PTPRJ
3325680	NM_006360 // EIF3M /// ENST00000323213 // EIF3M /// AK292139 // EIF3M /// ENST00000416409 // EIF3M
3322958	NM_019028 // ZDHHC13 /// NM_001001483 // ZDHHC13 /// ENST00000446113 // ZDHHC13 /// ENST00000399351 // ZDHHC13 /// BC036020 // ZDHHC13 /// ENST00000319776 // ZDHHC13
3319018	NM_176822 // NLRP14 /// ENST00000299481 // NLRP14 /// AY154469 // NLRP14
3315114	NM_006659 // TUBGCP2 /// ENST00000252936 // TUBGCP2 /// ENST00000368563 // TUBGCP2 /// ENST00000417178 // TUBGCP2 /// ENST00000368562 // TUBGCP2 /// AK092113 // TUBGCP2
3313690	NM_174937 // TCERG1L /// ENST00000368642 // TCERG1L /// BC042951 // TCERG1L /// ENST00000368643 // TCERG1L
3311157	NM_000274 // OAT /// NM_001171814 // OAT /// ENST00000368845 // OAT /// AB208817 // OAT
3306984	NM_020918 // GPAM /// ENST00000423155 // GPAM /// ENST00000348367 // GPAM /// AL833061 // GPAM
3304785	NM_001001412 // CALHM1 /// ENST00000329905 // CALHM1 /// BC036193 // CALHM1
3304215	NM_001113407 // LDB1 /// NM_003893 // LDB1 /// ENST00000425280 // LDB1 /// ENST00000361198 // LDB1 /// BC009246 // LDB1
3300749	NM_006744 // RBP4 /// ENST00000371467 // RBP4 /// ENST00000371464 // RBP4 /// BC020633 // RBP4 /// ENST00000371469 // RBP4 /// ENST00000454814 // RBP4 /// ENST00000371463 // RBP4
3299504	NM_001141945 // ACTA2 /// NM_001613 // ACTA2 /// ENST00000458208 // ACTA2 /// ENST00000224784 // ACTA2 /// AY692464 // ACTA2 /// BC093052 // ACTA2 /// BC017554 // ACTA2 /// J05192 // ACTA2 /// AK300664 // ACTA2
3296512	BC014399 // POLR3A
3295376	NM_032772 // ZNF503 /// ENST00000372524 // ZNF503 /// BC011625 // ZNF503
3294652	NM_021245 // MYOZ1 /// ENST00000359322 // MYOZ1 /// BC025753 // MYOZ1
3294142	NM_032562 // PLA2G12B /// ENST00000373032 // PLA2G12B /// AY358032 // PLA2G12B
3293312	NM_022146 // NPFFR1 /// ENST00000449957 // NPFFR1 /// AF268898 // NPFFR1 /// ENST00000277942 // NPFFR1
3292169	NM_013266 // CTNNA3 /// NM_001127384 // CTNNA3 /// ENST00000433211 // CTNNA3 /// ENST00000373744 // CTNNA3 /// AF091606 // CTNNA3 /// ENST00000373735 // CTNNA3 /// ENST00000443507 // CTNNA3
3289235	NM_147156 // SGMS1 /// ENST00000361781 // SGMS1 /// AY280959 // SGMS1 /// ENST00000361543 // SGMS1 /// ENST00000412547 // SGMS1
3288803	NM_018245 // OGDHL /// NM_001143996 // OGDHL /// NM_001143997 // OGDHL /// ENST00000374103 // OGDHL /// ENST00000419399 // OGDHL /// BC026320 // OGDHL /// ENST00000432695 // OGDHL
3286776	AB022718 // C10orf10
3284882	ENST00000374748 // CUL2 /// BC110901 // CUL2 /// ENST00000374746 // CUL2
3278305	NM_152751 // BEND7 /// ENST00000341083 // BEND7 /// ENST00000396900 // BEND7
3277662	NM_080599 // UPF2 /// NM_015542 // UPF2 /// ENST00000356352 // UPF2 /// ENST00000397053 // UPF2 /// ENST00000357604 // UPF2 /// ENST00000379172 // UPF2 /// AB037829 // UPF2 /// ENST00000313977 // UPF2
3269328	NM_017580 // ZRANB1 /// ENST00000359653 // ZRANB1
3265565	NM_207303 // ATRNL1 /// ENST00000355044 // ATRNL1 /// ENST00000423111 // ATRNL1 /// ENST00000417444 // ATRNL1 /// ENST00000454632 // ATRNL1
3261447	NM_015062 // PPRC1 /// ENST00000278070 // PPRC1 /// AF325193 // PPRC1 /// ENST00000413464 // PPRC1 /// ENST00000412852 // PPRC1
3259888	NM_024954 // UBTD1 /// ENST00000370664 // UBTD1 /// BC007331 // UBTD1
3259836	NM_032327 // ZDHHC16 /// NM_198043 // ZDHHC16 /// NM_198044 // ZDHHC16 /// NM_198045 // ZDHHC16 /// NM_198046 // ZDHHC16 /// ENST00000370854 // ZDHHC16 /// ENST00000393760 // ZDHHC16 /// ENST00000352634 // ZDHHC16 /// ENST00000370842 // ZDHHC16 /// ENST00000353979 // ZDHHC16 /// ENST00000345745 // ZDHHC16 /// BC011749 // ZDHHC16 /// ENST00000370846 // ZDHHC16 /// ENST00000393763 // ZDHHC16 /// EN…
3259610	NR_003932 // RPL13AP20 /// NR_026712 // RPL13AP5 /// NM_012423 // RPL13A /// NR_026715 // RPL13AP6 /// BC001675 // RPL13A
3257670	NM_032373 // PCGF5 /// ENST00000336126 // PCGF5 /// AL832496 // PCGF5 /// ENST00000371687 // PCGF5
3256590	NM_004670 // PAPSS2 /// NM_001015880 // PAPSS2 /// ENST00000361175 // PAPSS2 /// ENST00000456849 // PAPSS2 /// AF091242 // PAPSS2 /// AF173365 // PAPSS2 /// BC009894 // PAPSS2 /// AF150754 // PAPSS2 /// AF074331 // PAPSS2
3253438	NM_033022 // RPS24 /// NM_001142284 // RPS24 /// NM_001026 // RPS24 /// NM_001142285 // RPS24 /// NM_001142283 // RPS24 /// NM_001142282 // RPS24 /// ENST00000372360 // RPS24 /// ENST00000360830 // RPS24 /// ENST00000435275 // RPS24 /// AF147330 // RPS24 /// BC000523 // RPS24 /// BC071926 // RPS24 /// ENST00000401656 // RPS24 /// ENST00000414012 // RPS24 /// BX647260 // RPS24 /// ENST00000440692 …
3252036	NM_002658 // PLAU /// NM_001145031 // PLAU /// ENST00000446342 // PLAU /// ENST00000372764 // PLAU /// BC013575 // PLAU
3251648	NM_173348 // FAM149B1 /// ENST00000242505 // FAM149B1 /// ENST00000372955 // FAM149B1 /// ENST00000429173 // FAM149B1 /// AB023191 // FAM149B1
3250278	NM_033497 // HK1 /// NM_033498 // HK1 /// NM_033500 // HK1 /// ENST00000450646 // HK1 /// ENST00000356342 // HK1 /// ENST00000448642 // HK1 /// ENST00000360289 // HK1 /// AK128226 // HK1
3250237	NM_025130 // HKDC1 /// ENST00000354624 // HKDC1 /// AK291024 // HKDC1 /// ENST00000395086 // HKDC1 /// ENST00000395087 // HKDC1
3243708	NM_014753 // BMS1 /// ENST00000374518 // BMS1 /// BC043345 // BMS1
3241601	NM_145023 // CCDC7 /// NM_001026383 // CCDC7 /// ENST00000277657 // CCDC7 /// ENST00000362006 // CCDC7 /// BC022020 // CCDC7 /// BC042672 // CCDC7 /// ENST00000324147 // CCDC7 /// ENST00000355620 // CCDC7
3240532	BC033839 // C10orf126
3240340	NR_024557 // WAC /// ENST00000375646 // WAC /// ENST00000375664 // WAC
3239584	NM_017433 // MYO3A /// ENST00000265944 // MYO3A /// AY101367 // MYO3A /// ENST00000376302 // MYO3A
3237352	NM_001145195 // SLC39A12 /// NM_152725 // SLC39A12 /// ENST00000377374 // SLC39A12 /// ENST00000377369 // SLC39A12 /// BC094700 // SLC39A12 /// ENST00000425219 // SLC39A12 /// ENST00000377371 // SLC39A12
3233049	NM_003739 // AKR1C3 /// ENST00000380554 // AKR1C3 /// BC001479 // AKR1C3
3228813	NM_007101 // SARDH /// NM_001134707 // SARDH /// ENST00000371872 // SARDH /// ENST00000439388 // SARDH /// AF095735 // SARDH /// ENST00000422262 // SARDH /// ENST00000371868 // SARDH
3227645	NM_031432 // UCK1 /// NM_001135954 // UCK1 /// ENST00000372215 // UCK1 /// ENST00000372208 // UCK1 /// ENST00000372211 // UCK1 /// ENST00000372210 // UCK1 /// AK057848 // UCK1
3227070	NM_004878 // PTGES /// ENST00000340607 // PTGES /// AK127663 // PTGES
3223928	NM_004099 // STOM /// NM_198194 // STOM /// ENST00000286713 // STOM /// ENST00000347359 // STOM
3223157	NM_014618 // DBC1 /// ENST00000373969 // DBC1 /// ENST00000265922 // DBC1 /// BC071702 // DBC1 /// AF027734 // DBC1
3217167	NM_003389 // CORO2A /// NM_052820 // CORO2A /// ENST00000375077 // CORO2A /// ENST00000343933 // CORO2A /// BC011690 // CORO2A
3216860	NM_139246 // TSTD2 /// NM_003275 // TMOD1 /// NM_001166116 // TMOD1 /// ENST00000341170 // TSTD2 /// BC035604 // TSTD2 /// AF131836 // TMOD1 /// ENST00000375173 // TSTD2 /// ENST00000375172 // TSTD2
3214825	NM_005014 // OMD /// ENST00000375550 // OMD /// AB000114 // OMD
3214451	NM_005384 // NFIL3 /// ENST00000375724 // NFIL3 /// ENST00000297689 // NFIL3 /// U26173 // NFIL3
3212294	NM_002140 // HNRNPK /// NM_031263 // HNRNPK /// NM_031262 // HNRNPK /// ENST00000376264 // HNRNPK /// ENST00000351839 // HNRNPK /// ENST00000376281 // HNRNPK /// ENST00000376263 // HNRNPK /// ENST00000376268 // HNRNPK
3211938	NM_152573 // RASEF /// ENST00000376447 // RASEF /// BC023566 // RASEF
3210616	NM_015225 // PRUNE2 /// ENST00000376718 // PRUNE2 /// ENST00000422033 // PRUNE2 /// ENST00000443509 // PRUNE2 /// ENST00000376710 // PRUNE2 /// ENST00000376713 // PRUNE2 /// ENST00000428286 // PRUNE2 /// BC019095 // PRUNE2
3209726	NM_000689 // ALDH1A1 /// ENST00000297785 // ALDH1A1 /// BC001505 // ALDH1A1 /// AK293176 // ALDH1A1 /// ENST00000451134 // ALDH1A1
3205834	AK093059 // ANKRD18A /// AK097951 // ANKRD18A
3205162	NM_022781 // RNF38 /// NM_194328 // RNF38 /// NM_194329 // RNF38 /// NM_194330 // RNF38 /// NM_194332 // RNF38 /// ENST00000259605 // RNF38 /// ENST00000353739 // RNF38 /// ENST00000377885 // RNF38 /// ENST00000357058 // RNF38 /// ENST00000350199 // RNF38 /// AF394047 // RNF38 /// ENST00000377876 // RNF38 /// ENST00000377877 // RNF38
3203135	NM_005802 // TOPORS /// ENST00000360538 // TOPORS /// BC060884 // TOPORS
3201437	NM_000077 // CDKN2A /// NM_058197 // CDKN2A /// NM_058195 // CDKN2A /// ENST00000361570 // CDKN2A /// ENST00000304494 // CDKN2A /// ENST00000380151 // CDKN2A
3201188	NM_021068 // IFNA4 /// NM_002171 // IFNA10 /// NM_021268 // IFNA17 /// ENST00000421715 // IFNA4 /// M27318 // IFNA4 /// M11026 // IFNA17 /// BC103972 // IFNA10
3195568	NM_000718 // CACNA1B /// ENST00000371372 // CACNA1B /// M94172 // CACNA1B /// M94173 // CACNA1B /// ENST00000277551 // CACNA1B /// ENST00000371363 // CACNA1B
3194969	NM_000606 // C8G /// ENST00000224181 // C8G /// M17999 // C8G /// ENST00000371634 // C8G
3194015	NM_001001676 // LCN9 /// AY301270 // LCN9 /// ENST00000277526 // LCN9 /// ENST00000430290 // LCN9 /// ENST00000425643 // LCN9
3192062	BC002872 // BAT2L1 /// ENST00000405995 // BAT2L
3191113	NM_016307 // PRRX2 /// ENST00000372469 // PRRX2 /// BC014645 // PRRX2
3190394	NM_030914 // URM1 /// NM_001135947 // URM1 /// ENST00000452446 // URM1 /// ENST00000372853 // URM1 /// ENST00000372847 // URM1 /// ENST00000421301 // URM1 /// ENST00000372850 // URM1 /// BC011620 // URM1
3190061	NM_004957 // FPGS /// ENST00000393706 // FPGS /// ENST00000373247 // FPGS /// ENST00000373245 // FPGS /// ENST00000373244 // FPGS
3189580	NM_014007 // ZBTB43 /// NM_001135776 // ZBTB43 /// ENST00000449886 // ZBTB43 /// ENST00000373464 // ZBTB43 /// ENST00000450858 // ZBTB43
3186324	NM_017418 // DEC1 /// ENST00000374016 // DEC1 /// AB022761 // DEC1
3176711	NM_001145197 // FLJ43859 /// NM_207416 // FLJ44082 /// NM_001001670 // FLJ46321 /// ENST00000344803 // FLJ46321
3174967	NM_006914 // RORB /// ENST00000376896 // RORB /// BC051830 // RORB
3174816	NM_000700 // ANXA1 /// ENST00000257497 // ANXA1 /// ENST00000376911 // ANXA1 /// ENST00000456643 // ANXA1 /// ENST00000415424 // ANXA1 /// ENST00000376912 // ANXA1 /// AK074480 // ANXA1
3174643	NM_138691 // TMC1 /// ENST00000396237 // TMC1 /// ENST00000297784 // TMC1 /// AF417578 // TMC1
3169331	NM_000692 // ALDH1B1 /// ENST00000377698 // ALDH1B1 /// BC001619 // ALDH1B1
3168938	NM_022490 // POLR1E /// ENST00000377798 // POLR1E /// ENST00000421959 // POLR1E /// ENST00000442009 // POLR1E /// AK225050 // POLR1E
3168160	NM_003995 // NPR2 /// ENST00000342694 // NPR2 /// L13436 // NPR2 /// ENST00000455603 // NPR2 /// ENST00000378051 // NPR2
3166880	NM_002504 // NFX1 /// NM_147133 // NFX1 /// NM_147134 // NFX1 /// ENST00000379540 // NFX1 /// ENST00000379521 // NFX1 /// ENST00000318524 // NFX1 /// BC012151 // NFX1 /// ENST00000263220 // NFX1
3164221	NM_017925 // DENND4C /// ENST00000380437 // DENND4C /// ENST00000307015 // DENND4C /// ENST00000453857 // DENND4C /// BC144484 // DENND4C
3164181	NM_006570 // RRAGA /// ENST00000380527 // RRAGA /// BC009990 // RRAGA
3163200	AY422473 // C9orf93 /// ENST00000380701 // C9orf93 /// ENST00000297641 // C9orf93 /// ENST00000380689 // C9orf93
3159735	NM_021240 // DMRT3 /// ENST00000190165 // DMRT3 /// BC113584 // DMRT3
3157844	NM_178564 // NRBP2 /// ENST00000452183 // NRBP2 /// ENST00000327830 // NRBP2 /// BC071605 // NRBP2 /// ENST00000423469 // NRBP2 /// ENST00000442628 // NRBP2
3151809	BC137357 // C8orf54 /// AK093040 // C8orf54 /// ENST00000321393 // C8orf54
3150455	NM_002546 // TNFRSF11B /// ENST00000297350 // TNFRSF11B /// BC030155 // TNFRSF11B
3150060	NM_000127 // EXT1 /// ENST00000378204 // EXT1 /// BC001174 // EXT1
3144235	NM_018710 // TMEM55A /// ENST00000285419 // TMEM55A /// BC033892 // TMEM55A
3142217	NM_018440 // PAG1 /// ENST00000220597 // PAG1
3139950	NM_016027 // LACTB2 /// ENST00000276590 // LACTB2 /// AF151841 // LACTB2
3139690	NM_024504 // PRDM14 /// ENST00000276594 // PRDM14 /// AF319458 // PRDM14
3139155	AY044833 // CPA6
3138464	NM_002603 // PDE7A /// ENST00000379419 // PDE7A /// U67932 // PDE7A /// ENST00000401827 // PDE7A
3137901	NM_000370 // TTPA /// ENST00000260116 // TTPA /// BC058000 // TTPA
3137530	NM_004318 // ASPH /// NM_001164750 // ASPH /// ENST00000379454 // ASPH /// U03109 // ASPH
3136129	NM_001023 // RPS20 /// ENST00000009589 // RPS20 /// L06498 // RPS20
3134922	NM_052937 // PCMTD1 /// ENST00000360540 // PCMTD1 /// BC032670 // PCMTD1
3134828	NM_144651 // PXDNL /// ENST00000356297 // PXDNL /// AY877349 // PXDNL
3132782	NM_003012 // SFRP1 /// ENST00000220772 // SFRP1 /// AF056087 // SFRP1 /// ENST00000379845 // SFRP1
3127584	NM_004430 // EGR3 /// ENST00000317216 // EGR3
3121023	NM_023080 // C8orf33
3120008	NM_019037 // EXOSC4 /// ENST00000316052 // EXOSC4 /// AF281133 // EXOSC4
3117384	NM_006558 // KHDRBS3 /// ENST00000355849 // KHDRBS3 /// AF051321 // KHDRBS3 /// ENST00000395313 // KHDRBS3
3114240	NM_018024 // WDYHV1 /// ENST00000287387 // WDYHV1
3114064	NM_145647 // WDR67 /// NM_001145088 // WDR67 /// ENST00000287380 // WDR67 /// ENST00000327098 // WDR67 /// BC101724 // WDR67 /// ENST00000309336 // WDR67 /// ENST00000378080 // WDR67
3111561	NM_177531 // PKHD1L1 /// ENST00000378402 // PKHD1L1 /// AY219181 // PKHD1L1 /// ENST00000426474 // PKHD1L1
3108489	NM_018407 // LAPTM4B /// ENST00000220781 // LAPTM4B /// BC038117 // LAPTM4B /// ENST00000378722 // LAPTM4B
3104323	NM_016010 // FAM164A /// ENST00000263849 // FAM164A /// AF151820 // FAM164A
3103523	NM_015364 // LY96 /// ENST00000284818 // LY96 /// AB018549 // LY96
3101851	NM_173518 // C8orf45 /// NM_001136161 // C8orf45 /// ENST00000422365 // C8orf45 /// AK302672 // C8orf45 /// AK304170 // C8orf45 /// BC034576 // C8orf45 /// ENST00000396592 // C8orf45 /// ENST00000428734 // C8orf45 /// ENST00000379356 // C8orf45 /// BX537587 // C8orf45
3095815	NM_178819 // AGPAT6 /// ENST00000396987 // AGPAT6 /// AF406612 // AGPAT6
3091848	NM_024567 // HMBOX1 /// ENST00000397358 // HMBOX1 /// ENST00000355231 // HMBOX1 /// BC069242 // HMBOX1
3090436	NM_005382 // NEFM /// ENST00000221166 // NEFM /// BC096757 // NEFM /// ENST00000437366 // NEFM
3077321	NM_005232 // EPHA1 /// ENST00000275815 // EPHA1 /// BC130291 // EPHA1
3072630	NM_052933 // TSGA13 /// ENST00000456951 // TSGA13 /// ENST00000356588 // TSGA13 /// BC038415 // TSGA13 /// AK093329 // TSGA13
3071304	NM_006193 // PAX4 /// ENST00000341640 // PAX4 /// AF043978 // PAX4 /// ENST00000338516 // PAX4
3068688	NM_002711 // PPP1R3A /// ENST00000284601 // PPP1R3A /// X78578 // PPP1R3A
3067592	NM_015723 // PNPLA8 /// ENST00000257694 // PNPLA8 /// ENST00000388728 // PNPLA8 /// ENST00000422087 // PNPLA8 /// ENST00000436062 // PNPLA8 /// BC032999 // PNPLA8 /// ENST00000426128 // PNPLA8 /// ENST00000453144 // PNPLA8
3067250	NM_000111 // SLC26A3 /// ENST00000340010 // SLC26A3 /// L02785 // SLC26A3 /// BC025671 // SLC26A3 /// AK300651 // SLC26A3 /// ENST00000379083 // SLC26A3 /// ENST00000422236 // SLC26A3
3064361	NM_015831 // ACHE /// NM_000665 // ACHE /// ENST00000302913 // ACHE /// ENST00000428317 // ACHE /// ENST00000241069 // ACHE /// ENST00000412389 // ACHE /// AK291321 // ACHE /// AF334270 // ACHE /// M55040 // ACHE /// ENST00000419336 // ACHE /// ENST00000447483 // ACHE /// ENST00000357451 // ACHE
3062576	NM_133436 // ASNS /// NM_001673 // ASNS /// NM_183356 // ASNS /// ENST00000175506 // ASNS /// ENST00000394308 // ASNS /// ENST00000394309 // ASNS /// BC014621 // ASNS /// BC008723 // ASNS /// M27396 // ASNS /// AK302242 // ASNS /// AK302189 // ASNS /// AK316224 // ASNS /// ENST00000422745 // ASNS /// ENST00000444334 // ASNS /// ENST00000454046 // ASNS /// ENST00000437628 // ASNS /// ENST000004550…
3062302	AK124274 // FLJ42280 /// ENST00000356686 // FLJ42280 /// ENST00000394322 // FLJ42280
3061538	NM_001164737 // CALCR /// NM_001742 // CALCR /// NM_001164738 // CALCR /// ENST00000359558 // CALCR /// L00587 // CALCR /// ENST00000360249 // CALCR /// ENST00000421592 // CALCR
3060117	NM_000443 // ABCB4 /// NM_018849 // ABCB4 /// NM_018850 // ABCB4 /// ENST00000265723 // ABCB4 /// ENST00000359206 // ABCB4 /// ENST00000358400 // ABCB4 /// BC042531 // ABCB4
3059226	NM_033026 // PCLO /// NM_014510 // PCLO /// ENST00000432078 // PCLO /// ENST00000333891 // PCLO /// ENST00000423517 // PCLO /// BC001304 // PCLO /// ENST00000380195 // PCLO /// ENST00000426442 // PCLO /// ENST00000431819 // PCLO /// ENST00000419947 // PCLO
3054165	NM_016038 // SBDS /// NR_024110 // SBDSP1 /// NR_024111 // SBDSP1 /// ENST00000246868 // SBDS /// AY169963 // SBDS /// BC065700 // SBDS /// ENST00000420420 // SBDS
3049700	NM_138295 // PKD1L1 /// ENST00000289672 // PKD1L1 /// AB061683 // PKD1L1
3047963	NM_002787 // PSMA2 /// ENST00000223321 // PSMA2 /// BC047697 // PSMA2 /// ENST00000436986 // PSMA2
3046062	NM_001637 // AOAH /// NM_001177506 // AOAH /// NM_001177507 // AOAH /// ENST00000258749 // AOAH /// BC025698 // AOAH /// ENST00000431169 // AOAH
3029900	NM_014141 // CNTNAP2 /// ENST00000361727 // CNTNAP2 /// AF319045 // CNTNAP2
3028977	NM_015917 // GSTK1 /// NM_001143679 // GSTK1 /// NM_001143680 // GSTK1 /// NM_001143681 // GSTK1 /// ENST00000358406 // GSTK1 /// ENST00000378173 // GSTK1 /// ENST00000409500 // GSTK1 /// ENST00000443571 // GSTK1 /// ENST00000442394 // GSTK1 /// AK095263 // GSTK1
3025433	NM_020299 // AKR1B10 /// ENST00000359579 // AKR1B10 /// BC008837 // AKR1B10 /// BC072676 // AKR1B15
3024275	NM_013255 // MKLN1 /// ENST00000352689 // MKLN1 /// ENST00000446815 // MKLN1
3023318	NM_178562 // TSPAN33 /// ENST00000289407 // TSPAN33 /// BC044244 // TSPAN33
3023060	NM_001219 // CALU /// NM_001130674 // CALU /// ENST00000249364 // CALU /// ENST00000449187 // CALU /// AF013759 // CALU /// ENST00000342367 // CALU
3019793	NM_014491 // FOXP2 /// NM_148898 // FOXP2 /// NM_148899 // FOXP2 /// NM_148900 // FOXP2 /// NM_001172766 // FOXP2 /// ENST00000350908 // FOXP2 /// ENST00000393489 // FOXP2 /// ENST00000408937 // FOXP2 /// AK296957 // FOXP2 /// AY144615 // FOXP2 /// ENST00000393491 // FOXP2 /// ENST00000403611 // FOXP2 /// ENST00000393500 // FOXP2 /// ENST00000403100 // FOXP2 /// ENST00000403559 // FOXP2 /// ENST0…
3018011	NM_152750 // CDHR3 /// ENST00000317716 // FLJ23834 /// AK304118 // CDHR3 /// ENST00000343407 // FLJ23834
3017080	NM_031905 // ARMC10 /// NM_001161009 // ARMC10 /// NM_001161010 // ARMC10 /// NM_001161012 // ARMC10 /// NM_001161011 // ARMC10 /// NM_001161013 // ARMC10 /// ENST00000323716 // ARMC10 /// ENST00000441711 // ARMC10 /// ENST00000428183 // ARMC10 /// ENST00000454559 // ARMC10 /// ENST00000425331 // ARMC10 /// AY150854 // ARMC10 /// ENST00000323735 // ARMC10 /// ENST00000306450 // ARMC10 /// ENST000…
3016098	NM_030961 // TRIM56 /// ENST00000306085 // TRIM56 /// BC005847 // TRIM56 /// BC048194 // TRIM56 /// ENST00000426046 // TRIM56 /// ENST00000412507 // TRIM56 /// BC011882 // TRIM56
3014065	NM_013996 // TAC1 /// NM_003182 // TAC1 /// NM_013998 // TAC1 /// NM_013997 // TAC1 /// ENST00000350485 // TAC1 /// ENST00000319273 // TAC1 /// ENST00000346867 // TAC1 /// ENST00000414974 // TAC1 /// U37529 // TAC1
3013894	NM_005222 // DLX6 /// ENST00000007660 // DLX6 /// BC109381 // DLX6 /// ENST00000437638 // DLX6
3013565	NM_004411 // DYNC1I1 /// NM_001135556 // DYNC1I1 /// NM_001135557 // DYNC1I1 /// ENST00000324972 // DYNC1I1 /// ENST00000447467 // DYNC1I1 /// ENST00000359388 // DYNC1I1 /// ENST00000437599 // DYNC1I1 /// AF063228 // DYNC1I1 /// ENST00000413338 // DYNC1I1
3012381	NM_005751 // AKAP9 /// NM_147185 // AKAP9 /// ENST00000356239 // AKAP9 /// AJ131693 // AKAP9
3011492	NM_021723 // ADAM22 /// NM_021722 // ADAM22 /// NM_016351 // ADAM22 /// NM_004194 // ADAM22 /// NM_021721 // ADAM22 /// ENST00000439864 // ADAM22 /// ENST00000265727 // ADAM22 /// ENST00000398209 // ADAM22 /// ENST00000315984 // ADAM22 /// ENST00000398201 // ADAM22 /// ENST00000398204 // ADAM22 /// ENST00000412441 // ADAM22
3009838	NM_020879 // CCDC146 /// ENST00000285871 // CCDC146 /// BC036053 // CCDC146 /// ENST00000431197 // CCDC146 /// ENST00000419191 // CCDC146
3007869	NM_001077621 // VPS37D /// ENST00000324941 // VPS37D /// ENST00000451519 // VPS37D
3003153	NM_001483 // GBAS /// ENST00000322090 // GBAS /// BC000732 // GBAS /// ENST00000456204 // GBAS /// ENST00000446778 // GBAS
2994558	NM_182899 // CREB5 /// ENST00000396299 // CREB5
2980290	NM_012419 // RGS17 /// ENST00000206262 // RGS17 /// ENST00000367225 // RGS17 /// BC013117 // RGS17
2979871	NM_182961 // SYNE1 /// NM_033071 // SYNE1 /// NM_133650 // SYNE1 /// NM_015293 // SYNE1 /// ENST00000356820 // SYNE1 /// ENST00000367256 // SYNE1 /// ENST00000265368 // SYNE1 /// ENST00000367247 // SYNE1 /// ENST00000367257 // SYNE1 /// ENST00000313630 // SYNE1 /// ENST00000347037 // SYNE1 /// ENST00000423061 // SYNE1 /// ENST00000367251 // SYNE1 /// AF535142 // SYNE1 /// ENST00000409694 // SYNE1…
2975680	NM_014739 // BCLAF1 /// NM_001077440 // BCLAF1 /// NM_001077441 // BCLAF1 /// ENST00000031135 // BCLAF1 /// ENST00000353331 // BCLAF1 /// ENST00000429704 // BCLAF1
2975257	NM_022568 // ALDH8A1 /// NM_170771 // ALDH8A1 /// ENST00000265605 // ALDH8A1 /// ENST00000367847 // ALDH8A1 /// ENST00000349305 // ALDH8A1 /// ENST00000367845 // ALDH8A1 /// AF303134 // ALDH8A1
2974188	NM_015979 // MED23 /// ENST00000354577 // MED23
2964771	NM_003188 // MAP3K7 /// NM_145331 // MAP3K7 /// NM_145332 // MAP3K7 /// NM_145333 // MAP3K7 /// ENST00000369332 // MAP3K7 /// ENST00000369329 // MAP3K7 /// ENST00000369325 // MAP3K7 /// ENST00000369327 // MAP3K7 /// AB009357 // MAP3K7 /// ENST00000450832 // MAP3K7 /// ENST00000369320 // MAP3K7
2963784	NM_018064 // AKIRIN2 /// ENST00000257787 // AKIRIN2 /// BC000764 // AKIRIN2
2962767	NM_015599 // PGM3 /// ENST00000283977 // PGM3 /// AB032081 // PGM3 /// ENST00000369731 // PGM3 /// ENST00000416472 // PGM3
2961347	AL832009 // FILIP1
2957402	NM_000847 // GSTA3 /// ENST00000211122 // GSTA3 /// BC020619 // GSTA3 /// ENST00000370968 // GSTA3
2957314	NM_000846 // GSTA2 /// ENST00000371034 // GSTA2 /// AK292602 // GSTA2
2956904	NM_138694 // PKHD1 /// ENST00000371117 // PKHD1 /// AY074797 // PKHD1
2953536	NM_024807 // TREML2 /// ENST00000373108 // TREML2 /// BC125078 // TREML2
2950384	NM_080680 // COL11A2 /// NM_080681 // COL11A2 /// NM_080679 // COL11A2 /// ENST00000341947 // COL11A2 /// ENST00000446968 // COL11A2 /// ENST00000374708 // COL11A2 /// ENST00000383219 // COL11A2 /// ENST00000448717 // COL11A2 /// ENST00000447349 // COL11A2 /// ENST00000361917 // COL11A2 /// ENST00000413978 // COL11A2 /// ENST00000436363 // COL11A2 /// ENST00000443828 // COL11A2 /// ENST0000037471…
2950329	NM_033554 // HLA-DPA1 /// ENST00000374808 // HLA-DPA1 /// ENST00000304959 // HLA-DPA1 /// ENST00000383224 // HLA-DPA1 /// ENST00000441362 // HLA-DPA1 /// ENST00000415247 // HLA-DPA1 /// ENST00000422504 // HLA-DPA1 /// ENST00000422562 // HLA-DPA1 /// ENST00000454805 // HLA-DPA1 /// ENST00000457973 // HLA-DPA1 /// ENST00000419277 // HLA-DPA1 /// ENST00000428995 // HLA-DPA1 /// ENST00000443117 // HL…
2949588	NM_005510 // DOM3Z /// ENST00000375349 // DOM3Z /// ENST00000375356 // DOM3Z /// ENST00000337523 // DOM3Z /// ENST00000399937 // DOM3Z /// ENST00000399936 // DOM3Z /// ENST00000383330 // DOM3Z /// ENST00000439989 // DOM3Z /// ENST00000443250 // DOM3Z /// ENST00000454430 // DOM3Z /// ENST00000426498 // DOM3Z /// ENST00000427690 // DOM3Z /// ENST00000453742 // DOM3Z /// ENST00000446967 // DOM3Z ///…
2949450	NM_005527 // HSPA1L /// ENST00000375654 // HSPA1L /// ENST00000417601 // HSPA1L /// D85730 // HSPA1L /// BC034483 // HSPA1L /// AK295416 // HSPA1L /// AK302179 // HSPA1L /// ENST00000383390 // HSPA1L /// ENST00000456772 // HSPA1L /// ENST00000426095 // HSPA1L /// AK223386 // HSPA1L
2948630	NM_003897 // IER3 /// ENST00000259874 // IER3 /// BC005080 // IER3 /// BC000844 // IER3 /// AF039067 // IER3 /// ENST00000383560 // IER3 /// ENST00000416884 // IER3 /// ENST00000450236 // IER3 /// ENST00000435856 // IER3 /// ENST00000439190 // IER3 /// ENST00000376377 // IER3 /// ENST00000400509 // IER3 /// ENST00000429592 // IER3 /// ENST00000436988 // IER3 /// ENST00000446599 // IER3 /// ENST00…
2948485	NM_003587 // DHX16 /// NM_001164239 // DHX16 /// ENST00000376442 // DHX16 /// ENST00000421095 // DHX16 /// ENST00000458094 // DHX16 /// ENST00000451456 // DHX16 /// ENST00000424672 // DHX16 /// ENST00000417308 // DHX16 /// AK302721 // DHX16 /// BC008825 // DHX16 /// BC009392 // DHX16 /// ENST00000383577 // DHX16 /// ENST00000383576 // DHX16 /// ENST00000440336 // DHX16 /// ENST00000376437 // DHX1…
2947405	NM_052923 // SCAND3 /// AY517631 // SCAND3
2946324	---
2945645	NM_016614 // TDP2 /// ENST00000378198 // TTRAP /// ENST00000341060 // TTRAP
2940595	NM_001170692 // CAGE1 /// NM_205864 // CAGE1 /// ENST00000296742 // CAGE1 /// BC026194 // CAGE1 /// ENST00000442019 // CAGE1 /// ENST00000379918 // CAGE1 /// ENST00000458291 // CAGE1
2934131	NM_005891 // ACAT2 /// ENST00000367048 // ACAT2 /// BC067868 // LOC100129518
2931683	ENST00000367294 // C6orf211 /// AK022972 // C6orf211
2926969	NM_018945 // PDE7B /// ENST00000308191 // PDE7B
2924492	NM_012259 // HEY2 /// ENST00000368364 // HEY2 /// AK289943 // HEY2
2923270	NM_002667 // PLN /// ENST00000357525 // PLN /// BC005269 // PLN
2922246	AK091822 // FLJ34503
2917951	NM_020482 // FHL5 /// NM_001170807 // FHL5 /// ENST00000326771 // FHL5 /// BC029490 // FHL5 /// ENST00000450218 // FHL5
2908762	NM_001024630 // RUNX2 /// NM_001015051 // RUNX2 /// NM_004348 // RUNX2 /// ENST00000371438 // RUNX2 /// ENST00000352853 // RUNX2 /// ENST00000371432 // RUNX2 /// BC108919 // RUNX2 /// ENST00000359524 // RUNX2
2907568	NM_057161 // KLHDC3 /// ENST00000432243 // KLHDC3 /// ENST00000326974 // KLHDC3 /// AB055925 // KLHDC3 /// ENST00000332245 // KLHDC3 /// ENST00000244670 // KLHDC3 /// ENST00000394096 // KLHDC3
2907415	NM_198486 // RPL7L1 /// ENST00000304734 // RPL7L1 /// ENST00000397415 // RPL7L1 /// BC064519 // RPL7L1
2901552	NM_024839 // RPP21 /// ENST00000442966 // RPP21 /// ENST00000424616 // RPP21 /// ENST00000376642 // RPP21 /// AF212152 // RPP21 /// BC011730 // RPP21 /// ENST00000428040 // RPP21 /// ENST00000411784 // RPP21 /// ENST00000430900 // RPP21 /// ENST00000436442 // RPP21 /// ENST00000437470 // RPP21 /// ENST00000435318 // RPP21 /// ENST00000415583 // RPP21 /// ENST00000433076 // RPP21 /// ENST000004550…
2901393	BC060785 // TRIM40
2900453	NM_032507 // PGBD1 /// ENST00000259883 // PGBD1 /// ENST00000405948 // PGBD1 /// AK223446 // PGBD1
2900143	NM_012367 // OR2B6 /// ENST00000244623 // OR2B6 /// BC110457 // OR2B6
2899110	NM_000410 // HFE /// NM_139010 // HFE /// NM_139011 // HFE /// NM_139003 // HFE /// NM_139004 // HFE /// NM_139006 // HFE /// NM_139007 // HFE /// NM_139008 // HFE /// NM_139009 // HFE /// ENST00000352392 // HFE /// ENST00000309234 // HFE /// ENST00000336625 // HFE /// ENST00000349999 // HFE /// ENST00000397022 // HFE /// ENST00000353147 // HFE /// ENST00000317896 // HFE /// U60319 // HFE
2893130	NM_006567 // FARS2 /// ENST00000274680 // FARS2 /// ENST00000324331 // FARS2 /// BC021112 // FARS2 /// ENST00000397563 // FARS2
2890741	NM_052863 // SCGB3A1 /// ENST00000292641 // SCGB3A1 /// AY359064 // SCGB3A1
2888674	NM_031300 // MXD3 /// ENST00000439742 // MXD3 /// AK316468 // MXD3 /// ENST00000303165 // MXD3 /// ENST00000423571 // MXD3
2882747	NM_004821 // HAND1 /// ENST00000231121 // HAND1 /// AF061756 // HAND1
2880361	AB011127 // JAKMIP2
2880051	M64930 // PPP2R2B
2876608	NM_004887 // CXCL14 /// ENST00000337225 // CXCL14 /// AY358906 // CXCL14
2875685	NM_015082 // FSTL4 /// ENST00000265342 // FSTL4 /// ENST00000360575 // FSTL4
2875491	NM_001172700 // SHROOM1 /// NM_133456 // SHROOM1 /// ENST00000319854 // SHROOM1 /// AF314142 // SHROOM1 /// ENST00000378679 // SHROOM1 /// ENST00000440998 // SHROOM1
2875419	NM_007054 // KIF3A /// ENST00000378746 // KIF3A /// BC045542 // KIF3A /// ENST00000395101 // KIF3A /// ENST00000253756 // KIF3A /// ENST00000378735 // KIF3A
2867145	NR_028080 // FAM172A /// NM_032042 // FAM172A /// NM_001163417 // FAM172A /// NM_001163418 // FAM172A /// ENST00000395965 // FAM172A /// BC020584 // FAM172A /// ENST00000265139 // FAM172A /// ENST00000426561 // FAM172A
2864237	NM_004272 // HOMER1 /// ENST00000334082 // HOMER1 /// BC047438 // HOMER1 /// ENST00000282260 // HOMER1
2864118	NM_013391 // DMGDH /// ENST00000255189 // DMGDH
2863885	NM_005779 // LHFPL2 /// AY309920 // LHFPL2 /// ENST00000380345 // LHFPL2 /// ENST00000274345 // LHFPL2
2852237	NM_022130 // GOLPH3 /// ENST00000265070 // GOLPH3 /// BC033725 // GOLPH3
2851511	NM_016279 // CDH9 /// ENST00000231021 // CDH9 /// BC113745 // CDH9
2850071	NM_012334 // MYO10 /// ENST00000427430 // MYO10 /// BC150285 // MYO10 /// ENST00000274203 // MYO10
2849992	NM_001034850 // FAM134B /// NM_019000 // FAM134B /// ENST00000306320 // FAM134B /// ENST00000399793 // FAM134B
2845879	NM_030782 // CLPTM1L /// ENST00000320895 // CLPTM1L /// AB045223 // CLPTM1L /// ENST00000320927 // CLPTM1L
2841264	NM_016093 // RPL26L1 /// ENST00000265100 // RPL26L1 /// BC017360 // RPL26L1
2838462	NM_198904 // GABRG2 /// NM_000816 // GABRG2 /// NM_198903 // GABRG2 /// ENST00000356592 // GABRG2 /// ENST00000361925 // GABRG2 /// BC059389 // GABRG2 /// ENST00000414552 // GABRG2 /// ENST00000393933 // GABRG2
2834579	NM_205841 // SPINK6 /// ENST00000325630 // SPINK6 /// BC032003 // SPINK6
2832533	NM_018912 // PCDHGA1 /// NM_031993 // PCDHGA1 /// ENST00000378105 // PCDHGA1 /// AF152318 // PCDHGA1
2828479	NM_003059 // SLC22A4 /// ENST00000200652 // SLC22A4 /// BC028313 // SLC22A4
2828356	NM_000758 // CSF2 /// ENST00000296871 // CSF2 /// M11220 // CSF2
2826295	NM_003100 // SNX2 /// ENST00000379516 // SNX2 /// BC003382 // SNX2
2825733	NM_000414 // HSD17B4 /// ENST00000256216 // HSD17B4 /// AK298075 // HSD17B4 /// ENST00000442060 // HSD17B4
2824581	NM_021614 // KCNN2 /// ENST00000389446 // KCNN2 /// ENST00000264773 // KCNN2 /// AF239613 // KCNN2
2820394	NM_005654 // NR2F1 /// ENST00000327111 // NR2F1 /// BC017493 // NR2F1
2815139	NM_138782 // FCHO2 /// NM_001146032 // FCHO2 /// ENST00000430046 // FCHO2 /// ENST00000341845 // FCHO2 /// BC137070 // FCHO2
2813414	NM_031966 // CCNB1 /// ENST00000256442 // CCNB1 /// ENST00000380848 // CCNB1
2811145	NR_024617 // PART1 /// NR_028508 // PART1 /// NR_028509 // PART1 /// AF163475 // PART1 /// ENST00000362001 // PART1
2809455	---
2805786	NM_152295 // TARS /// ENST00000265112 // TARS /// ENST00000455217 // TARS /// ENST00000414361 // TARS
2805635	NM_000908 // NPR3 /// ENST00000415167 // NPR3 /// AK290870 // NPR3 /// ENST00000265074 // NPR3
2802739	NM_138348 // FAM105B /// ENST00000284274 // FAM105B /// BC015392 // FAM105B
2798366	NM_020040 // TUBB4Q /// NM_177987 // TUBB8 /// NR_027156 // TUBBP5 /// ENST00000248151 // TUBB4Q /// ENST00000328974 // RP11-631M21.2 /// U83110 // TUBB4Q
2796875	NM_018359 // UFSP2 /// NR_028085 // UFSP2 /// ENST00000264689 // UFSP2 /// BC010493 // UFSP2
2796623	NR_003542 // SLED1 /// AY358224 // SLED1
2792069	NM_138386 // NAF1 /// ENST00000274054 // NAF1 /// BC008207 // NAF1
2791197	NM_016205 // PDGFC /// ENST00000274071 // PDGFC /// AF091434 // PDGFC /// ENST00000422544 // PDGFC
2790823	NM_001039580 // MAP9 /// ENST00000311277 // MAP9 /// BC146864 // MAP9 /// ENST00000424373 // MAP9
2788143	NM_014885 // ANAPC10 /// ENST00000309439 // ANAPC10 /// ENST00000451299 // ANAPC10 /// BC005217 // ANAPC10
2785282	NM_144643 // SCLT1 /// ENST00000281142 // SCLT1 /// ENST00000434680 // SCLT1 /// ENST00000439369 // SCLT1 /// AK093361 // SCLT1
2781914	NM_153427 // PITX2 /// NM_153426 // PITX2 /// NM_000325 // PITX2 /// ENST00000355080 // PITX2 /// ENST00000354925 // PITX2 /// ENST00000394598 // PITX2 /// ENST00000306732 // PITX2 /// AK127829 // PITX2 /// ENST00000394595 // PITX2
2779124	NM_000670 // ADH4 /// ENST00000265512 // ADH4 /// AK295556 // ADH4 /// ENST00000423445 // ADH4
2778727	NM_174952 // C4orf37 /// BC036870 // C4orf37 /// ENST00000295268 // C4orf37
2774365	NM_006835 // CCNI /// ENST00000237654 // CCNI /// BC004975 // CCNI
2773348	NM_002619 // PF4 /// ENST00000296029 // PF4 /// M25897 // PF4
2772477	NM_001891 // CSN2 /// ENST00000353151 // CSN2 /// BC096194 // CSN2
2769063	NM_022832 // USP46 /// NM_001134223 // USP46 /// ENST00000441222 // USP46 /// ENST00000451218 // USP46 /// BC037574 // USP46 /// ENST00000226440 // USP46
2768654	NM_001014446 // OCIAD2 /// NM_152398 // OCIAD2 /// ENST00000381464 // OCIAD2 /// ENST00000273860 // OCIAD2 /// AY472117 // OCIAD2
2767378	NM_006095 // ATP8A1 /// NM_001105529 // ATP8A1 /// ENST00000264449 // ATP8A1 /// ENST00000381668 // ATP8A1 /// AB013452 // ATP8A1 /// ENST00000381662 // ATP8A1
2767159	NM_003924 // PHOX2B /// ENST00000226382 // PHOX2B /// D82344 // PHOX2B
2765590	NM_015230 // ARAP2 /// ENST00000303965 // ARAP2 /// AY049733 // ARAP2
2764192	NM_015187 // SEL1L3 /// BC060867 // SEL1L3
2762944	NM_025221 // KCNIP4 /// NM_147181 // KCNIP4 /// NM_147182 // KCNIP4 /// NM_147183 // KCNIP4 /// NM_001035003 // KCNIP4 /// NM_001035004 // KCNIP4 /// ENST00000382152 // KCNIP4 /// ENST00000354426 // KCNIP4 /// ENST00000359001 // KCNIP4 /// ENST00000382150 // KCNIP4 /// DQ148490 // KCNIP4 /// ENST00000382148 // KCNIP4
2760371	NM_017491 // WDR1 /// NM_005112 // WDR1 /// ENST00000382452 // WDR1 /// ENST00000382451 // WDR1 /// BC002489 // WDR1 /// ENST00000443592 // WDR1 /// ENST00000439733 // WDR1 /// ENST00000400001 // WDR1 /// AL050108 // WDR1
2753707	NR_003612 // FAM92A3 /// BC059396 // FAM92A3
2750227	NM_018352 // C4orf43 /// ENST00000358572 // C4orf43 /// BC011842 // C4orf43
2749191	NM_001166060 // GLRB
2748646	NM_144979 // RBM46 /// ENST00000281722 // RBM46 /// AK125877 // RBM46
2746693	NM_024605 // ARHGAP10 /// ENST00000336498 // ARHGAP10 /// ENST00000414545 // ARHGAP10 /// AK096041 // LOC100129572
2744597	AF327722 // NAA15
2743370	NM_173487 // C4orf33 /// NM_001099783 // C4orf33 /// ENST00000281146 // C4orf33 /// ENST00000425929 // C4orf33 /// BX538164 // C4orf33
2742985	NM_014264 // PLK4 /// ENST00000270861 // PLK4 /// BC036023 // PLK4
2739267	NM_006583 // RRH /// ENST00000317735 // RRH /// AF012270 // RRH
2737069	NM_015143 // METAP1 /// ENST00000296411 // METAP1 /// AK304239 // METAP1
2735362	NM_017912 // HERC6 /// NM_001165136 // HERC6 /// ENST00000264346 // HERC6 /// BC042047 // HERC6 /// ENST00000380265 // HERC6 /// ENST00000273960 // HERC6 /// ENST00000438983 // HERC6
2735221	NM_000297 // PKD2 /// ENST00000237596 // PKD2 /// U50928 // PKD2
2734270	NM_001263 // CDS1 /// ENST00000295887 // CDS1
2733898	NM_024672 // THAP9 /// ENST00000302236 // THAP9
2731496	NM_001013442 // EPGN /// ENST00000332112 // EPGN /// AK289455 // EPGN /// ENST00000413830 // EPGN /// ENST00000446430 // EPGN
2731417	BC032771 // MTHFD2L /// ENST00000429519 // MTHFD2L /// ENST00000433372 // MTHFD2L /// ENST00000429335 // MTHFD2L /// ENST00000331145 // MTHFD2L
2731350	NM_002993 // CXCL6 /// ENST00000226317 // CXCL6 /// U81234 // CXCL6
2731192	NM_000477 // ALB /// ENST00000295897 // ALB /// AY550967 // ALB /// AY544124 // ALB /// BC034023 // ALB /// BC035969 // ALB /// BC036003 // ALB /// BC041789 // ALB /// AF542069 // ALB /// AY960291 // ALB /// DQ986150 // ALB /// AY728024 // ALB /// AF190168 // ALB /// AK298461 // ALB /// AK298437 // ALB /// AK292755 // ALB /// ENST00000441319 // ALB /// ENST00000329326 // ALB /// ENST00000415165 /…
2728938	ENST00000280009 // LPHN3 /// ENST00000295349 // LPHN3
2727976	NM_025009 // CEP135 /// ENST00000257287 // CEP135 /// BC136535 // CEP135 /// ENST00000422247 // CEP135
2727587	NM_000222 // KIT /// NM_001093772 // KIT /// ENST00000288135 // KIT /// ENST00000412167 // KIT /// BC071593 // KIT
2727535	NM_133267 // GSX2 /// ENST00000326902 // GSX2 /// AB028838 // GSX2
2727226	NM_030917 // FIP1L1 /// NM_001134937 // FIP1L1 /// NM_001134938 // FIP1L1 /// ENST00000337488 // FIP1L1 /// ENST00000306932 // FIP1L1 /// ENST00000358575 // FIP1L1 /// AY366510 // FIP1L1
2727116	NM_023940 // RASL11B /// ENST00000248706 // RASL11B /// AY839725 // RASL11B
2726483	NM_017830 // OCIAD1 /// NM_001079840 // OCIAD1 /// NM_001079841 // OCIAD1 /// ENST00000381473 // OCIAD1 /// ENST00000264312 // OCIAD1 /// ENST00000396448 // OCIAD1 /// AF323665 // OCIAD1 /// ENST00000444354 // OCIAD1
2725013	NM_004181 // UCHL1 /// ENST00000284440 // UCHL1 /// ENST00000381762 // UCHL1 /// ENST00000381760 // UCHL1 /// AK054579 // UCHL1
2724154	NM_015990 // KLHL5 /// NM_199039 // KLHL5 /// ENST00000381933 // KLHL5 /// ENST00000261426 // KLHL5 /// AY172948 // KLHL5 /// AK289785 // KLHL5 /// AF272976 // KLHL5 /// ENST00000381930 // KLHL5 /// ENST00000359687 // KLHL5
2716655	NM_002448 // MSX1 /// ENST00000382723 // MSX1 /// M97676 // MSX1
2715476	NM_003704 // FAM193A /// ENST00000382839 // C4orf8 /// AB000460 // FAM193A /// ENST00000324666 // C4orf8
2713555	ENST00000449205 // KIAA0226
2712794	NM_152773 // TCTEX1D2 /// BC021177 // TCTEX1D2
2708203	NM_024871 // MAP6D1 /// ENST00000318631 // MAP6D1 /// BC006434 // MAP6D1
2707764	NM_020640 // DCUN1D1 /// ENST00000292782 // DCUN1D1 /// ENST00000458486 // DCUN1D1
2702154	NM_007107 // SSR3 /// ENST00000265044 // SSR3 /// AF110647 // SSR3
2695453	NM_130808 // CPNE4 /// ENST00000357965 // CPNE4 /// ENST00000429747 // CPNE4 /// AK128117 // CPNE4 /// ENST00000393189 // CPNE4
2693332	NM_001015050 // ALG1L /// ENST00000437882 // ALG1L /// BC073816 // ALG1L
2692640	NM_017578 // ROPN1 /// ENST00000405845 // ROPN1 /// ENST00000416981 // ROPN1 /// AF303889 // ROPN1
2691718	NM_004487 // GOLGB1 /// ENST00000340645 // GOLGB1 /// AB371588 // GOLGB1 /// ENST00000393667 // GOLGB1
2681251	NM_198271 // LMOD3 /// ENST00000420581 // LMOD3
2679864	NM_014814 // PSMD6 /// ENST00000295901 // PSMD6 /// ENST00000394431 // PSMD6 /// AK095059 // PSMD6
2673509	NM_003365 // UQCRC1 /// ENST00000203407 // UQCRC1 /// L16842 // UQCRC1
2672467	NM_144716 // CCDC12 /// ENST00000425441 // CCDC12 /// BC020830 // CCDC12 /// ENST00000292314 // CCDC12 /// AK098120 // CCDC12
2672333	NM_199183 // PRSS45 /// ENST00000442359 // TESSP5 /// ENST00000331814 // TESSP5 /// AK128390 // PRSS45
2671599	NM_020696 // KIAA1143 /// ENST00000296121 // KIAA1143 /// BC008468 // KIAA1143
2666807	BC045758 // NEK10 /// ENST00000295720 // NEK10 /// ENST00000383771 // NEK10 /// ENST00000383770 // NEK10 /// AK057247 // NEK10 /// ENST00000451817 // NEK10
2665572	NM_001012410 // SGOL1 /// NM_001012412 // SGOL1 /// NM_138484 // SGOL1 /// ENST00000263753 // SGOL1 /// ENST00000419233 // SGOL1 /// ENST00000306698 // SGOL1 /// AB187578 // SGOL1 /// ENST00000383774 // SGOL1
2663714	NM_004625 // WNT7A /// ENST00000285018 // WNT7A /// BC008811 // WNT7A
2660617	NM_000564 // IL5RA /// NM_175726 // IL5RA /// ENST00000446632 // IL5RA /// ENST00000256452 // IL5RA /// ENST00000341536 // IL5RA /// M96652 // IL5RA /// ENST00000418488 // IL5RA /// ENST00000445864 // IL5RA /// ENST00000353055 // IL5RA /// ENST00000438560 // IL5RA
2657967	NM_198184 // OSTN /// ENST00000339051 // OSTN /// AY398681 // OSTN /// ENST00000445281 // OSTN
2657250	NM_005578 // LPP /// ENST00000312675 // LPP
2657025	NM_022147 // RTP4 /// ENST00000259030 // RTP4 /// BC013161 // RTP4
2647898	AF388364 // MED12L /// AF388365 // MED12L
2644822	AF321613 // MRPS22
2644155	NM_006153 // NCK1 /// ENST00000288986 // NCK1 /// BC006403 // NCK1
2643157	NM_001134422 // CDV3 /// NM_017548 // CDV3 /// ENST00000264993 // CDV3 /// ENST00000431519 // CDV3 /// BC007338 // CDV3
2641577	NM_020187 // C3orf37
2640993	NM_207335 // KBTBD12 /// ENST00000405109 // KLHDC6 /// ENST00000405256 // KLHDC6 /// ENST00000343941 // KLHDC6 /// ENST00000405782 // KLHDC6 /// BX537865 // KBTBD12 /// ENST00000407609 // KLHDC6
2638676	NM_018456 // EAF2 /// ENST00000273668 // EAF2 /// AY049020 // EAF2 /// ENST00000451944 // EAF2
2636726	NM_024638 // QTRTD1 /// ENST00000281273 // QTRTD1 /// BC039265 // QTRTD1
2634965	NM_001142568 // BBX /// NM_020235 // BBX /// ENST00000325805 // BBX /// ENST00000415149 // BBX /// AF454941 // BBX /// AK291757 // BBX /// BC131718 // BBX /// ENST00000416476 // BBX /// ENST00000427402 // BBX /// ENST00000402543 // BBX /// ENST00000325767 // BBX
2633256	BC001266 // ST3GAL6
2625606	NM_012096 // APPL1 /// ENST00000288266 // APPL1
2624178	NM_002217 // ITIH3 /// ENST00000449956 // ITIH3 /// BC107814 // ITIH3 /// ENST00000273291 // ITIH3 /// ENST00000416872 // ITIH3 /// ENST00000398670 // ITIH3
2616932	NM_000249 // MLH1 /// ENST00000231790 // MLH1 /// BC006850 // MLH1 /// U07418 // MLH1
2612012	BC030599 // C3orf20 /// AK131481 // C3orf20 /// ENST00000253697 // C3orf20 /// ENST00000435614 // C3orf20 /// ENST00000412910 // C3orf20
2610544	NM_014229 // SLC6A11 /// ENST00000254488 // SLC6A11 /// BC036083 // SLC6A11
2607329	NM_015963 // THAP4 /// NM_001164356 // THAP4 /// ENST00000407315 // THAP4 /// ENST00000321679 // THAP4 /// BC069235 // THAP4 /// ENST00000402136 // THAP4 /// ENST00000402545 // THAP4
2607020	NR_028049 // MTERFD2 /// NR_028050 // MTERFD2 /// NR_028051 // MTERFD2 /// ENST00000241527 // MTERFD2 /// ENST00000455202 // MTERFD2
2599869	NM_144712 // SLC23A3 /// NM_001144889 // SLC23A3 /// NM_001144890 // SLC23A3 /// ENST00000455516 // SLC23A3 /// ENST00000409878 // SLC23A3 /// ENST00000295738 // SLC23A3 /// AK298256 // SLC23A3 /// ENST00000396775 // SLC23A3
2599823	NM_024782 // NHEJ1 /// ENST00000356853 // NHEJ1 /// BC012732 // NHEJ1 /// ENST00000418099 // NHEJ1 /// ENST00000409720 // NHEJ1
2599345	NM_001087 // AAMP /// ENST00000248450 // AAMP /// AB209790 // AAMP /// ENST00000444053 // AAMP
2589214	NM_003690 // PRKRA /// NM_001139517 // PRKRA /// NM_001139518 // PRKRA /// ENST00000325748 // PRKRA /// ENST00000432031 // PRKRA /// ENST00000438687 // PRKRA /// BC009470 // PRKRA
2588066	NM_001880 // ATF2 /// ENST00000264110 // ATF2 /// BC107698 // ATF2 /// U16028 // ATF2 /// ENST00000345739 // ATF2 /// ENST00000409635 // ATF2 /// ENST00000409437 // ATF2
2585322	NM_001165963 // SCN1A /// NM_006920 // SCN1A /// NM_001165964 // SCN1A /// ENST00000423058 // SCN1A /// ENST00000375405 // SCN1A /// AF225985 // SCN1A /// ENST00000375395 // SCN1A /// ENST00000303395 // SCN1A
2582701	NM_138803 // CCDC148 /// ENST00000283233 // CCDC148 /// BC105928 // CCDC148 /// BC107596 // CCDC148 /// BC107597 // CCDC148 /// ENST00000375617 // CCDC148 /// ENST00000454257 // CCDC148 /// ENST00000448656 // CCDC148 /// ENST00000409187 // CCDC148
2581000	NM_001164507 // NEB /// NM_001164508 // NEB /// NM_004543 // NEB /// ENST00000409198 // NEB /// ENST00000172853 // NEB /// ENST00000427231 // NEB /// ENST00000413693 // NEB /// ENST00000397345 // NEB /// ENST00000397337 // NEB /// ENST00000397336 // NEB
2580635	NM_015702 // MMADHC /// ENST00000303319 // MMADHC /// ENST00000428879 // MMADHC /// BC010894 // MMADHC /// ENST00000422782 // MMADHC /// ENST00000375738 // MMADHC
2577106	AK092189 // NCKAP5
2576057	---
2571217	NM_032494 // ZC3H8 /// ENST00000409573 // ZC3H8 /// ENST00000272570 // ZC3H8 /// AF334161 // ZC3H8
2570238	AF023674 // NPHP1
2566711	NM_174898 // LYG1 /// ENST00000308528 // LYG1 /// ENST00000409448 // LYG1 /// BC029126 // LYG1
2566645	NM_138798 // MITD1 /// ENST00000289359 // MITD1 /// BC018453 // MITD1
2564520	NR_003366 // ANKRD20B
2563403	NM_001024457 // RGPD1 /// NM_001078170 // RGPD2 /// ENST00000420840 // RGPD2 /// ENST00000327544 // RGPD2 /// ENST00000409776 // RGPD1 /// ENST00000398193 // RGPD1 /// AK300352 // RGPD2 /// AK300276 // RGPD2 /// AK302429 // RGPD2 /// AK303443 // RGPD1 /// AY354203 // RGPD2 /// ENST00000398146 // RGPD2 /// ENST00000456925 // RGPD1 /// ENST00000452099 // RGPD3 /// ENST00000339317 // RGPD1 /// ENST0…
2561182	NM_006507 // REG1B /// ENST00000305089 // REG1B /// D16816 // REG1B /// ENST00000454188 // REG1B
2560149	NM_032779 // CCDC142 /// ENST00000290418 // CCDC142 /// ENST00000393965 // CCDC142
2559649	NM_003584 // DUSP11 /// BC000346 // DUSP11 /// AF023917 // DUSP11 /// ENST00000272444 // DUSP11 /// ENST00000432812 // DUSP11
2555830	NM_198276 // TMEM17 /// ENST00000335390 // TMEM17 /// AK091902 // TMEM17
2555277	NM_014709 // USP34 /// ENST00000398571 // USP34 /// ENST00000263989 // USP34 /// ENST00000434085 // USP34 /// ENST00000436269 // USP34 /// ENST00000398569 // USP34 /// ENST00000411912 // USP34
2553771	NM_001135597 // CCDC88A /// NM_018084 // CCDC88A /// ENST00000263630 // CCDC88A /// ENST00000336838 // CCDC88A /// AB201172 // CCDC88A /// ENST00000422883 // CCDC88A /// ENST00000436346 // CCDC88A /// ENST00000413716 // CCDC88A
2548776	NM_022374 // ATL2 /// NM_001135673 // ATL2 /// NR_024191 // ATL2 /// ENST00000378954 // ATL2 /// ENST00000419554 // ATL2 /// AK294049 // ATL2 /// ENST00000405384 // ATL2 /// ENST00000402054 // ATL2 /// ENST00000452935 // ATL2 /// ENST00000406122 // ATL2
2547386	NM_032574 // DPY30 /// ENST00000295066 // DPY30 /// ENST00000342166 // DPY30 /// BC015970 // DPY30 /// AF226998 // DPY30
2546054	NM_022128 // RBKS /// ENST00000302188 // RBKS
2543066	AK025473 // C2orf43 /// ENST00000237822 // C2orf43
2541523	NR_026766 // MYCNOS /// S49953 // MYCNOS
2527814	NM_007127 // VIL1 /// ENST00000248444 // VIL1 /// BC017303 // VIL1 /// ENST00000454069 // VIL1 /// ENST00000441734 // VIL1 /// ENST00000440053 // VIL1
2522789	NM_018571 // STRADB /// ENST00000194530 // STRADB /// ENST00000392249 // STRADB /// ENST00000447698 // STRADB
2521278	ENST00000448409 // CCDC150 /// ENST00000272832 // CCDC150 /// AK125768 // CCDC150 /// ENST00000424427 // CCDC150 /// BC062658 // CCDC150 /// ENST00000409270 // CCDC150 /// AL834537 // CCDC150
2519079	BX648733 // FSIP2
2518583	NM_018981 // DNAJC10 /// ENST00000264065 // DNAJC10 /// AL832632 // DNAJC10 /// ENST00000392392 // DNAJC10
2516953	NM_006898 // HOXD3 /// ENST00000249440 // HOXD3 /// BC005124 // HOXD3
2514969	NM_013445 // GAD1 /// NM_000817 // GAD1 /// ENST00000358196 // GAD1 /// ENST00000375272 // GAD1 /// ENST00000344257 // GAD1 /// ENST00000445006 // GAD1 /// ENST00000375273 // GAD1
2514658	NM_172070 // UBR3 /// ENST00000272793 // UBR3 /// ENST00000418381 // UBR3 /// ENST00000442603 // UBR3 /// AK128490 // UBR3 /// ENST00000430321 // UBR3 /// ENST00000421104 // UBR3 /// ENST00000392632 // UBR3 /// BC044060 // UBR3
2511153	NM_002239 // KCNJ3 /// ENST00000295101 // KCNJ3 /// U50964 // KCNJ3
2507209	NM_001241 // CCNT2 /// NM_058241 // CCNT2 /// ENST00000295238 // CCNT2 /// ENST00000264157 // CCNT2 /// ENST00000419781 // CCNT2 /// ENST00000452839 // CCNT2 /// ENST00000417175 // CCNT2 /// BX648174 // CCNT2
2506335	NM_013310 // C2orf27A /// ENST00000409278 // C2orf27A /// ENST00000355171 // C2orf27A /// AF038169 // C2orf27A
2505501	NM_033416 // IMP4 /// ENST00000259239 // IMP4 /// AK292345 // IMP4 /// AK289878 // IMP4 /// BC010042 // IMP4 /// ENST00000428740 // IMP4 /// ENST00000456713 // IMP4 /// AF054996 // IMP4 /// ENST00000409935 // IMP4 /// ENST00000409649 // IMP4 /// CR619192 // IMP4
2503929	NM_130773 // CNTNAP5 /// ENST00000431078 // CNTNAP5 /// ENST00000285362 // CNTNAP5 /// ENST00000423939 // CNTNAP5 /// ENST00000409748 // CNTNAP5
2502686	NM_006770 // MARCO /// ENST00000327097 // MARCO /// BC016004 // MARCO /// ENST00000412481 // MARCO /// ENST00000410021 // MARCO
2501835	NM_020868 // DPP10 /// ENST00000410059 // DPP10 /// BC030832 // DPP10 /// ENST00000436732 // DPP10
2501204	NM_173841 // IL1RN /// NM_000577 // IL1RN /// NM_173843 // IL1RN /// ENST00000354115 // IL1RN /// ENST00000259206 // IL1RN /// ENST00000361779 // IL1RN /// ENST00000419732 // IL1RN
2499234	NM_144978 // CCDC138 /// ENST00000295124 // CCDC138 /// ENST00000412964 // CCDC138 /// ENST00000409529 // CCDC138 /// AK125199 // CCDC138
2497301	NM_144632 // TMEM182 /// ENST00000412401 // TMEM182 /// AY358262 // TMEM182 /// BC130306 // TMEM182 /// BC130308 // TMEM182 /// ENST00000302042 // TMEM182
2497028	NM_003854 // IL1RL2 /// ENST00000264257 // IL1RL2 /// AF284434 // IL1RL2 /// ENST00000441515 // IL1RL2
2494447	NM_004804 // CIAO1 /// AK056423 // CIAO1
2494192	NM_138800 // TRIM43 /// NM_001164464 // TRIM43B /// ENST00000272395 // TRIM43 /// BC015353 // TRIM43 /// ENST00000272390 // TRIM43B /// ENST00000454263 // TRIM43B
2485406	NM_014181 // HSPC159 /// ENST00000238875 // HSPC159 /// BC036082 // HSPC159 /// ENST00000420552 // HSPC159 /// ENST00000409537 // HSPC159
2483451	NM_006296 // VRK2 /// NM_001130480 // VRK2 /// NM_001130482 // VRK2 /// NM_001130483 // VRK2 /// NM_001136027 // VRK2 /// NM_001130481 // VRK2 /// ENST00000412104 // VRK2 /// ENST00000340157 // VRK2 /// ENST00000440705 // VRK2 /// ENST00000437272 // VRK2 /// ENST00000394539 // VRK2 /// ENST00000423109 // VRK2 /// AK296611 // VRK2 /// ENST00000432057 // VRK2
2481379	NM_172311 // STON1-GTF2A1L
2478017	NM_001145450 // MORN2 /// ENST00000340556 // MORN2 /// ENST00000410014 // MORN2 /// AY367766 // MORN2 /// ENST00000441049 // MORN2
2475710	NM_182551 // LCLAT1 /// NM_001002257 // LCLAT1 /// ENST00000309052 // LCLAT1 /// ENST00000379509 // LCLAT1 /// BC146817 // LCLAT1
2475261	NM_182756 // SPDYA /// NM_001142634 // SPDYA /// ENST00000334056 // SPDYA /// ENST00000379579 // SPDYA /// BC093005 // SPDYA
2474265	NM_032604 // ABHD1 /// ENST00000316470 // ABHD1 /// BC039576 // ABHD1 /// ENST00000432813 // ABHD1 /// ENST00000448950 // ABHD1 /// ENST00000420647 // ABHD1 /// ENST00000416071 // ABHD1
2474019	ENST00000401478 // DPYSL5 /// BC002874 // DPYSL5 /// ENST00000421847 // DPYSL5
2473831	NM_145038 // C2orf39 /// ENST00000288710 // C2orf39 /// AK289953 // C2orf39 /// ENST00000421869 // C2orf39
2466822	NM_015025 // MYT1L /// ENST00000428368 // MYT1L /// BC137272 // MYT1L /// ENST00000399161 // MYT1L /// ENST00000426458 // MYT1L /// ENST00000295067 // MYT1L
2465324	NM_015446 // AHCTF1 /// AY157619 // AHCTF1
2461717	NM_014765 // TOMM20 /// ENST00000366607 // TOMM20 /// D13641 // TOMM20
2459866	NM_018230 // NUP133 /// ENST00000261396 // NUP133 /// ENST00000366681 // NUP133 /// ENST00000366679 // NUP133
2458580	NM_020997 // LEFTY1 /// ENST00000272134 // LEFTY1 /// AF081512 // LEFTY1
2455699	NM_206933 // USH2A /// ENST00000307340 // USH2A /// AY481573 // USH2A /// ENST00000366943 // USH2A
2454140	NM_172362 // KCNH1 /// NM_002238 // KCNH1 /// ENST00000367007 // KCNH1 /// ENST00000271751 // KCNH1 /// AF078742 // KCNH1
2452637	NM_022731 // NUCKS1 /// ENST00000367142 // NUCKS1 /// BC000805 // NUCKS1 /// ENST00000264531 // NUCKS1 /// ENST00000367141 // NUCKS1
2446567	NM_005819 // STX6 /// ENST00000258301 // STX6 /// BC009944 // STX6
2436716	NM_017582 // UBE2Q1 /// ENST00000292211 // UBE2Q1 /// AY112698 // UBE2Q1
2436228	NM_020699 // GATAD2B /// ENST00000368655 // GATAD2B /// AF411836 // GATAD2B
2433686	NM_001102663 // NBPF16 /// ENST00000442702 // NBPF16 /// BC034418 // NBPF1 /// BC023087 // NBPF15 /// AK294414 // NBPF9 /// NM_183372 // LOC200030 /// ENST00000310701 // NBPF14 /// ENST00000369219 // NBPF14 /// ENST00000417839 // NBPF16 /// ENST00000254372 // NBPF16 /// ENST00000322098 // NBPF20 /// ENST00000369227 // NBPF11 /// ENST00000446099 // NBPF16 /// ENST00000338347 // NBPF20 /// ENST0000…
2433209	NM_005399 // PRKAB2 /// ENST00000254101 // PRKAB2 /// BC053610 // PRKAB2 /// ENST00000442342 // PRKAB2
2431277	NM_001128223 // ZNF717
2427720	NM_178454 // DRAM2 /// ENST00000286692 // DRAM2 /// ENST00000369761 // DRAM2
2424463	NM_000971 // RPL7 /// AK225254 // RPL7
2422035	NM_052942 // GBP5 /// NM_001134486 // GBP5 /// ENST00000343435 // GBP5 /// ENST00000370459 // GBP5 /// ENST00000417291 // GBP5
2421995	NM_052941 // GBP4 /// ENST00000355754 // GBP4 /// AL832576 // GBP4
2421000	NM_152890 // COL24A1 /// ENST00000370571 // COL24A1 /// AY244357 // COL24A1 /// ENST00000436319 // COL24A1 /// ENST00000426639 // COL24A1
2418570	NM_152697 // SLC44A5 /// ENST00000370855 // SLC44A5
2415295	BC042203 // C1orf87 /// BC027878 // C1orf87 /// AK126061 // C1orf87 /// ENST00000371201 // C1orf87 /// ENST00000395552 // C1orf87
2411173	NM_005764 // PDZK1IP1 /// ENST00000294338 // PDZK1IP1 /// BC012303 // PDZK1IP1
2409820	NM_153274 // BEST4 /// ENST00000372207 // BEST4 /// AF440757 // BEST4
2409770	NM_024587 // TMEM53 /// ENST00000372237 // TMEM53 /// BC064520 // TMEM53
2408832	NM_033553 // GUCA2A /// ENST00000357001 // GUCA2A /// M97496 // GUCA2A
2405104	AY158005 // ZBTB8OS /// ENST00000341885 // ZBTB8OS
2403335	NM_001990 // EYA3 /// ENST00000373871 // EYA3 /// ENST00000373864 // EYA3 /// BX648945 // EYA3
2400059	NM_012400 // PLA2G2D /// ENST00000375105 // PLA2G2D /// AF188625 // PLA2G2D /// ENST00000442610 // PLA2G2D
2398706	NM_017459 // MFAP2 /// NM_002403 // MFAP2 /// NM_001135247 // MFAP2 /// NM_001135248 // MFAP2 /// ENST00000375535 // MFAP2 /// ENST00000457141 // MFAP2 /// ENST00000438542 // MFAP2 /// ENST00000375534 // MFAP2 /// AK222751 // MFAP2
2392404	NR_024489 // LOC100129534
2391647	NM_014188 // SSU72 /// ENST00000291386 // SSU72 /// ENST00000378726 // SSU72
2389130	NR_026586 // EFCAB2 /// NR_026587 // EFCAB2 /// NR_026588 // EFCAB2 /// NM_032328 // EFCAB2 /// NM_001143943 // EFCAB2 /// ENST00000366523 // EFCAB2 /// ENST00000391838 // EFCAB2 /// ENST00000447569 // EFCAB2 /// BC005357 // EFCAB2 /// AK302883 // EFCAB2 /// ENST00000366522 // EFCAB2 /// ENST00000442032 // EFCAB2 /// ENST00000366520 // EFCAB2 /// ENST00000421886 // EFCAB2 /// ENST00000366521 // E…
2387006	NM_000254 // MTR /// ENST00000366577 // MTR /// U73338 // MTR /// ENST00000418145 // MTR /// ENST00000417743 // MTR
2386418	NM_001079515 // TBCE /// NM_003193 // TBCE /// ENST00000406207 // TBCE /// ENST00000366601 // TBCE /// AK296185 // TBCE
2385696	NM_032324 // C1orf57 /// BC005102 // C1orf57 /// ENST00000366628 // C1orf57 /// ENST00000366627 // C1orf57
2385095	NM_022786 // ARV1 /// ENST00000310256 // ARV1 /// AF290878 // ARV1 /// ENST00000366658 // ARV1 /// ENST00000450711 // ARV1 /// ENST00000435927 // ARV1
2384788	NM_004481 // GALNT2 /// ENST00000366672 // GALNT2 /// BC041120 // GALNT2
2379280	NM_014053 // FLVCR1 /// ENST00000366971 // FLVCR1 /// AF118637 // FLVCR1
2378256	NR_027458 // SYT14 /// NR_027459 // SYT14 /// NM_001146261 // SYT14 /// NM_001146264 // SYT14 /// NM_001146262 // SYT14 /// NM_153262 // SYT14 /// ENST00000271745 // SYT14 /// ENST00000367019 // SYT14 /// ENST00000422431 // SYT14 /// BC130323 // SYT14 /// ENST00000367015 // SYT14
2373406	NM_021023 // CFHR3 /// NM_001166624 // CFHR3 /// ENST00000367425 // CFHR3 /// AK298459 // CFHR3 /// BC070259 // CFHR3 /// BC020687 // CFHR3 /// ENST00000391985 // CFHR3 /// ENST00000367426 // CFHR3 /// ENST00000367427 // CFHR3 /// BC020680 // CFHR3
2369713	NM_173509 // FAM163A /// ENST00000341785 // FAM163A /// AY902195 // FAM163A
2369609	NM_144696 // C1orf125 /// ENST00000360322 // C1orf125 /// ENST00000367618 // C1orf125 /// BC146823 // C1orf125 /// ENST00000424186 // C1orf125 /// ENST00000457238 // C1orf125 /// ENST00000359183 // C1orf125
2369110	NM_170692 // RASAL2 /// ENST00000263528 // RASAL2 /// BC110611 // RASAL2
2368492	---
2366884	NM_025063 // C1orf129 /// ENST00000367758 // C1orf129 /// NM_001163629 // C1orf129
2366581	ENST00000413811 // C1orf112 /// ENST00000286031 // C1orf112
2363919	NM_007348 // ATF6 /// ENST00000367942 // ATF6 /// AK290498 // ATF6
2363784	NR_024151 // HSPA7 /// NM_002155 // HSPA6 /// ENST00000309758 // HSPA6 /// BC035665 // HSPA6
2363128	NM_005598 // NHLH1 /// ENST00000302101 // NHLH1 /// BC013789 // NHLH1
2359664	NM_002965 // S100A9 /// ENST00000368738 // S100A9 /// ENST00000414494 // S100A9
2355657	NM_203458 // NOTCH2NL
2354433	NM_000198 // HSD3B2 /// NM_001166120 // HSD3B2 /// ENST00000369416 // HSD3B2 /// BC131488 // HSD3B2 /// ENST00000433745 // HSD3B2
2349402	NM_020978 // AMY2B /// ENST00000361355 // AMY2B /// ENST00000453959 // AMY2B /// ENST00000435302 // AMY2B
2348757	NM_033055 // HIAT1 /// ENST00000370152 // HIAT1 /// AK057172 // HIAT1
2348634	NM_000642 // AGL /// ENST00000361915 // AGL
2346738	NM_024813 // RPAP2
2345880	NM_001134476 // LRRC8B /// ENST00000449440 // LRRC8B
2343418	ENST00000370758 // PTGFR
2341663	NM_001902 // CTH /// NM_153742 // CTH /// ENST00000370938 // CTH /// ENST00000346806 // CTH /// BC015807 // CTH /// ENST00000411986 // CTH
2336539	NM_001004339 // ZYG11A /// AY271826 // ZYG11A /// ENST00000371532 // ZYG11A /// ENST00000371529 // ZYG11A /// ENST00000401049 // ZYG11A /// ENST00000371528 // ZYG11A /// XM_941659 // ZYG11A
2336302	NM_007324 // ZFYVE9 /// NM_007323 // ZFYVE9 /// NM_004799 // ZFYVE9 /// ENST00000287727 // ZFYVE9 /// ENST00000357206 // ZFYVE9 /// ENST00000361625 // ZFYVE9 /// ENST00000371591 // ZFYVE9 /// AF104304 // ZFYVE9
2334646	NM_003579 // RAD54L /// ENST00000371975 // RAD54L
2334404	NM_172164 // NASP /// NM_002482 // NASP /// NM_152298 // NASP /// ENST00000350030 // NASP /// ENST00000351223 // NASP /// ENST00000402363 // NASP /// ENST00000453748 // NASP /// BC010105 // NASP /// ENST00000372052 // NASP /// ENST00000437362 // NASP
2332711	NM_006347 // PPIH /// ENST00000304979 // PPIH /// ENST00000458498 // PPIH
2331679	NM_001136493 // MFSD2A /// NM_032793 // MFSD2A /// ENST00000372809 // MFSD2 /// ENST00000372811 // MFSD2 /// BC011587 // MFSD2A /// AY358636 // MFSD2A /// AK297991 // MFSD2A /// AK301533 // MFSD2A /// AK291540 // MFSD2A /// BC092414 // MFSD2A /// AK027396 // MFSD2A /// ENST00000420632 // MFSD2 /// ENST00000434861 // MFSD2
2331158	NM_024595 // AKIRIN1 /// NM_001136275 // AKIRIN1 /// ENST00000446189 // AKIRIN1 /// ENST00000432648 // AKIRIN1 /// AK298890 // AKIRIN1 /// ENST00000372984 // AKIRIN1 /// ENST00000372975 // AKIRIN1
2330253	NM_017825 // ADPRHL2 /// ENST00000373178 // ADPRHL2 /// BC014169 // ADPRHL2
2330133	NM_024852 // EIF2C3 /// NM_177422 // EIF2C3 /// ENST00000373185 // EIF2C3 /// ENST00000246314 // EIF2C3 /// ENST00000373191 // EIF2C3 /// AK292870 // EIF2C3 /// ENST00000397828 // EIF2C3
2329041	NM_020888 // KIAA1522 /// ENST00000401073 // KIAA1522 /// AB040955 // KIAA1522 /// ENST00000373480 // KIAA1522 /// ENST00000373481 // KIAA1522
2328868	NM_004964 // HDAC1 /// ENST00000373548 // HDAC1 /// D50405 // HDAC1 /// ENST00000373541 // HDAC1 /// ENST00000419008 // HDAC1
2326157	NM_019557 // FAM54B /// ENST00000374301 // FAM54B
2325781	NM_014313 // TMEM50A /// ENST00000374358 // TMEM50A /// AY071927 // TMEM50A
2323847	NM_000929 // PLA2G5 /// ENST00000375108 // PLA2G5
2322264	NM_000085 // CLCNKB /// ENST00000375679 // CLCNKB /// AK292335 // CLCNKB /// ENST00000375668 // CLCNKB /// ENST00000331579 // CLCNKB
2321828	NM_015849 // CELA2B /// NM_033440 // CELA2A /// ENST00000375910 // CELA2B /// M16653 // CELA2B /// ENST00000375909 // CELA2B /// ENST00000442979 // CELA2B /// AK056678 // CELA2A
2321645	NM_001136216 // TMEM51 /// NM_001136218 // TMEM51 /// ENST00000376014 // TMEM51 /// ENST00000434578 // TMEM51 /// ENST00000376008 // TMEM51 /// AK129922 // TMEM51
2320581	NM_000302 // PLOD1 /// ENST00000196061 // PLOD1 /// AK299150 // PLOD1 /// AK316285 // PLOD1 /// BC016657 // PLOD1 /// AK294688 // PLOD1 /// AK295254 // PLOD1 /// ENST00000429000 // PLOD1 /// ENST00000376383 // PLOD1 /// ENST00000414311 // PLOD1 /// ENST00000358133 // PLOD1 /// ENST00000449038 // PLOD1 /// ENST00000376369 // PLOD1
3172074	---
4054681	NR_027693 // C1orf170 /// BC006300 // C1orf170 /// ENST00000433179 // C1orf170 /// ENST00000341290 // C1orf170
4054238	NM_018942 // HMX1 /// M99587 // HMX1 /// ENST00000400677 // HMX1
4053495	NM_032129 // PLEKHN1 /// NM_001160184 // PLEKHN1 /// ENST00000379410 // PLEKHN1 /// ENST00000379407 // PLEKHN1 /// BC101387 // PLEKHN1 /// ENST00000379409 // PLEKHN1
4053056	NM_012312 // KIR2DS2 /// U24079 // KIR2DS2
4053017	NM_001083539 // KIR3DS1 /// U30274 // KIR3DL1 /// L76661 // KIR3DS1
4044515	NM_024011 // CDK11A /// NM_033529 // CDK11A /// ENST00000358779 // CDC2L2 /// AF067519 // CDK11A /// AF067520 // CDK11A /// AF067521 // CDK11A /// AF067522 // CDK11A /// AF067523 // CDK11A /// AF067518 // CDK11A /// U04819 // CDK11A /// U07704 // CDK11A /// U07705 // CDK11A /// BC110905 // CDK11A /// ENST00000378633 // CDC2L2 /// ENST00000341028 // CDC2L2 /// ENST00000404249 // CDC2L2 /// AB20909…
4042815	NM_198551 // MIA3 /// ENST00000344922 // MIA3 /// AY359091 // MIA3 /// ENST00000344441 // MIA3 /// ENST00000344507 // MIA3 /// ENST00000320831 // MIA3 /// ENST00000400956 // MIA3
4038537	---
4036925	NM_004680 // CDY1 /// NM_001003895 // CDY1B /// AF000981 // CDY1 /// AK292318 // CDY1B
4033357	NM_001171136 // ZBED1 /// NM_004729 // ZBED1 /// NM_001171135 // ZBED1 /// ENST00000381222 // ZBED1
4031834	NM_001005785 // DAZ2 /// NM_020363 // DAZ2 /// NM_001005786 // DAZ2 /// ENST00000382449 // DAZ2 /// ENST00000382306 // DAZ2 /// ENST00000382294 // DAZ2 /// AF414184 // DAZ2 /// AK302690 // DAZ2 /// AF248480 // DAZ2 /// AK302398 // DAZ2 /// U21663 // DAZ2 /// ENST00000382433 // DAZ2 /// ENST00000382440 // DAZ2 /// ENST00000382431 // DAZ2 /// ENST00000426000 // DAZ1 /// ENST00000382314 // DAZ4 /// …
4031629	NM_005058 // RBMY1A1 /// NM_001006121 // RBMY1B /// NM_001006120 // RBMY1D /// NM_001006118 // RBMY1E /// NM_152585 // RBMY1F /// NR_002193 // RBMY2FP /// BC047768 // RBMY1A1 /// BC030018 // RBMY1F
4030934	NR_001530 // TTTY9A /// NR_002159 // TTTY9B /// AF332238 // TTTY9A /// AF332238 // TTTY9B
4027828	NM_018196 // TMLHE /// ENST00000334398 // TMLHE /// AK291694 // TMLHE
4027708	NM_001018024 // MTCP1NB /// BC002600 // MTCP1NB
4027355	NM_014235 // UBL4A /// ENST00000369660 // UBL4A /// BC043346 // UBL4A /// AK000405 // UBL4A
4026156	NM_001080848 // CSAG2 /// NM_004909 // CSAG2 /// NM_001129826 // CSAG3 /// NM_001129828 // CSAG3 /// BC007228 // CSAG3 /// BC007228 // CSAG2
4026119	NM_001011543 // MAGEA10 /// NM_021048 // MAGEA10 /// ENST00000244096 // MAGEA10 /// ENST00000370323 // MAGEA10 /// BC004105 // MAGEA10
4026075	NM_000808 // GABRA3 /// ENST00000370314 // GABRA3 /// ENST00000370311 // GABRA3 /// BC028629 // GABRA3
4025559	NM_005366 // MAGEA11 /// NM_001011544 // MAGEA11 /// ENST00000333104 // MAGEA11 /// ENST00000355220 // MAGEA11 /// AK127849 // MAGEA11
4025339	NM_000202 // IDS /// NM_001166550 // IDS /// ENST00000340855 // IDS /// M58342 // IDS
4024685	NM_173078 // SLITRK4 /// ENST00000356928 // SLITRK4 /// ENST00000338017 // SLITRK4 /// BC040986 // SLITRK4
4024160	NM_173694 // ATP11C /// NM_001010986 // ATP11C /// ENST00000327569 // ATP11C /// ENST00000433868 // ATP11C /// ENST00000361648 // ATP11C /// ENST00000370557 // ATP11C /// ENST00000450801 // ATP11C
4023530	NM_002139 // RBMX /// NR_028476 // RBMX /// NR_028477 // RBMX /// ENST00000320676 // RBMX /// ENST00000449161 // RBMX /// BX647131 // RBMX
4023467	NM_004840 // ARHGEF6 /// ENST00000250617 // ARHGEF6 /// BC039856 // ARHGEF6 /// ENST00000370622 // ARHGEF6 /// ENST00000370620 // ARHGEF6
4022833	NM_019556 // MOSPD1 /// ENST00000370783 // MOSPD1 /// BC005700 // MOSPD1 /// ENST00000370779 // MOSPD1 /// ENST00000458704 // MOSPD1
4021777	NM_001555 // IGSF1 /// NM_001170961 // IGSF1 /// NM_001170962 // IGSF1 /// ENST00000361420 // IGSF1 /// BC063884 // IGSF1 /// ENST00000370910 // IGSF1 /// ENST00000370904 // IGSF1 /// ENST00000370903 // IGSF1 /// ENST00000411572 // IGSF1
4019160	NM_033495 // KLHL13 /// NM_001168299 // KLHL13 /// NM_001168300 // KLHL13 /// NM_001168301 // KLHL13 /// NM_001168302 // KLHL13 /// NM_001168303 // KLHL13 /// ENST00000262820 // KLHL13 /// AK316509 // KLHL13 /// ENST00000371882 // KLHL13 /// ENST00000371878 // KLHL13 /// ENST00000371876 // KLHL13
4018194	NM_014289 // CAPN6 /// ENST00000324068 // CAPN6 /// AJ000388 // CAPN6
4017747	NM_001522 // GUCY2F /// ENST00000218006 // GUCY2F /// L37378 // GUCY2F
4016639	NM_016370 // RAB9B /// ENST00000243298 // RAB9B /// AB036693 // RAB9B
4016308	NM_018476 // BEX1 /// ENST00000372728 // BEX1 /// AY833561 // BEX1
4016001	NM_001011657 // ZMAT1 /// NM_032441 // ZMAT1 /// ENST00000372782 // ZMAT1 /// ENST00000435980 // ZMAT1 /// ENST00000458570 // ZMAT1 /// AK296520 // ZMAT1
4015929	NR_028089 // NXF5 /// NM_032946 // NXF5 /// ENST00000372803 // NXF5 /// AJ277658 // NXF5 /// ENST00000263032 // NXF5 /// ENST00000361330 // NXF5 /// ENST00000332614 // NXF5
4015661	NM_024885 // TAF7L /// NM_001168474 // TAF7L /// ENST00000372907 // TAF7L /// BC043391 // TAF7L /// AF285595 // TAF7L /// ENST00000372905 // TAF7L /// ENST00000324762 // TAF7L /// AK026810 // TAF7L /// ENST00000356784 // TAF7L
4014251	NM_000390 // CHM /// ENST00000357749 // CHM
4013549	NM_004867 // ITM2A /// NM_001171581 // ITM2A /// ENST00000373298 // ITM2A /// BC040437 // ITM2A /// ENST00000434584 // ITM2A
4013359	NM_032121 // MAGT1 /// ENST00000358075 // MAGT1 /// BC060842 // MAGT1 /// ENST00000453109 // MAGT1 /// AK172735 // MAGT1 /// BC018447 // MAGT1
4012154	NM_001007 // RPS4X /// ENST00000316084 // RPS4X /// AK222479 // RPS4X
4011768	NM_013346 // SNX12 /// ENST00000374274 // SNX12 /// ENST00000374281 // SNX12 /// ENST00000276105 // SNX12
4011620	NM_002565 // P2RY4 /// ENST00000374519 // P2RY4 /// BC095503 // P2RY4
4009893	NR_030722 // FAM104B /// NM_138362 // FAM104B /// NM_001166699 // FAM104B /// BC017571 // FAM104B /// BC000919 // FAM104B /// ENST00000358460 // FAM104B /// ENST00000332132 // FAM104B /// ENST00000425133 // FAM104B
4008915	NM_133179 // XAGE3 /// NM_130776 // XAGE3 /// ENST00000346279 // XAGE3 /// ENST00000375491 // XAGE3 /// BC062680 // XAGE3
4008748	NM_130777 // XAGE2 /// BC009232 // XAGE2 /// BC009232 // XAGE2B
4008078	NM_003785 // PAGE1 /// ENST00000376150 // PAGE1 /// AF058989 // PAGE1
4007333	NM_021015 // SSX5 /// NM_175723 // SSX5 /// ENST00000347757 // SSX5 /// ENST00000376923 // SSX5 /// ENST00000311798 // SSX5 /// BC016640 // SSX5 /// ENST00000403001 // SSX5
4007186	NM_001114123 // ELK1 /// NM_005229 // ELK1 /// ENST00000376983 // ELK1 /// ENST00000247161 // ELK1 /// M25269 // ELK1 /// ENST00000376985 // ELK1
4007126	NM_006950 // SYN1 /// NM_133499 // SYN1 /// ENST00000295987 // SYN1 /// ENST00000340666 // SYN1
4002378	NM_153270 // KLHL34 /// ENST00000379499 // KLHL34 /// BC109031 // KLHL34
4001654	NM_001079858 // GPR64 /// NM_001079859 // GPR64 /// NM_001079860 // GPR64 /// NM_005756 // GPR64 /// ENST00000379869 // GPR64 /// ENST00000340581 // GPR64 /// ENST00000357991 // GPR64 /// ENST00000356606 // GPR64 /// ENST00000360279 // GPR64 /// BC099901 // GPR64 /// AY143364 // GPR64 /// AY143367 // GPR64 /// AY143365 // GPR64 /// AY143366 // GPR64 /// AY148343 // GPR64 /// AF538954 // GPR64 ///…
4001476	NM_000330 // RS1 /// ENST00000379984 // RS1
4001223	NR_033348 // RAI2 /// NR_033349 // RAI2 /// NM_001172743 // RAI2 /// NM_021785 // RAI2 /// NM_001172739 // RAI2 /// NM_001172732 // RAI2 /// ENST00000451717 // RAI2 /// ENST00000331511 // RAI2 /// ENST00000360011 // RAI2 /// BC027937 // RAI2
4000641	NM_020665 // TMEM27 /// ENST00000380342 // TMEM27 /// BC014317 // TMEM27
3998907	AK097501 // FAM9B
3997825	NM_015419 // MXRA5 /// ENST00000381114 // MXRA5 /// ENST00000217939 // MXRA5 /// AF245505 // MXRA5
3996755	ENST00000454406 // BRCC3 /// AY438030 // BRCC3 /// AK299194 // BRCC3 /// AK298886 // BRCC3 /// ENST00000340647 // BRCC3 /// ENST00000399041 // BRCC3 /// ENST00000411985 // BRCC3 /// ENST00000457026 // BRCC3 /// ENST00000445446 // BRCC3 /// ENST00000399042 // BRCC3
3996404	NM_001493 // GDI1 /// ENST00000447750 // GDI1 /// ENST00000369741 // GDI1 /// ENST00000434049 // GDI1 /// ENST00000445564 // GDI1 /// ENST00000415109 // GDI1
3996306	NR_026898 // RPL10 /// NM_006013 // RPL10 /// ENST00000369817 // RPL10 /// ENST00000344746 // RPL10 /// ENST00000424325 // RPL10 /// M64241 // RPL10 /// DQ369716 // RPL10 /// DQ369712 // RPL10 /// DQ369715 // RPL10 /// DQ369710 // RPL10 /// DQ369706 // RPL10 /// DQ369703 // RPL10 /// DQ369705 // RPL10 /// DQ369708 // RPL10 /// DQ369709 // RPL10 /// DQ369714 // RPL10 /// DQ369711 // RPL10 /// DQ36…
3996289	NM_000117 // EMD /// ENST00000369842 // EMD /// ENST00000369835 // EMD /// ENST00000428228 // EMD /// X82434 // EMD
3995765	ENST00000342782 // DUSP9 /// BC060837 // DUSP9
3995331	NM_153478 // CSAG1 /// NM_001102576 // CSAG1 /// ENST00000370287 // CSAG1 /// ENST00000452779 // CSAG1 /// ENST00000412058 // CSAG1
3995142	NM_001011550 // MAGEA4 /// ENST00000370335 // MAGEA4 /// ENST00000360243 // MAGEA4 /// ENST00000370340 // MAGEA4 /// BC017723 // MAGEA4 /// AK313862 // MAGEA4
3994964	NM_004224 // GPR50 /// ENST00000218316 // GPR50 /// U52219 // GPR50
3994846	NM_003828 // MTMR1 /// ENST00000370390 // MTMR1 /// ENST00000451863 // MTMR1 /// AK226109 // MTMR1
3994581	NM_005365 // MAGEA9 /// NM_001080790 // MAGEA9B /// BC002351 // MAGEA9 /// BC002351 // MAGEA9B
3993075	NM_000133 // F9 /// ENST00000218099 // F9 /// ENST00000394090 // F9 /// BC109214 // F9
3992546	NM_016267 // VGLL1 /// ENST00000370634 // VGLL1 /// BC000045 // VGLL1 /// ENST00000430688 // VGLL1 /// AK309912 // VGLL1
3990727	NM_004794 // RAB33A /// ENST00000257017 // RAB33A
3989089	NM_006777 // ZBTB33 /// ENST00000326624 // ZBTB33 /// BC042753 // ZBTB33
3989062	NM_032498 // RHOXF2 /// NM_001099685 // RHOXF2B /// ENST00000371388 // RHOXF2 /// AF317219 // RHOXF2
3988874	NM_003336 // UBE2A /// NM_181762 // UBE2A /// ENST00000371558 // UBE2A /// ENST00000346330 // UBE2A /// ENST00000404672 // UBE2A /// AK301675 // UBE2A
3988165	NM_007231 // SLC6A14 /// ENST00000371900 // SLC6A14 /// AF151978 // SLC6A14 /// ENST00000431273 // SLC6A14
3987876	NM_000868 // HTR2C /// ENST00000276198 // HTR2C /// ENST00000371951 // HTR2C /// M81778 // HTR2C /// ENST00000371950 // HTR2C
3987492	NM_001099922 // ALG13 /// NR_033131 // ALG13 /// NR_033124 // ALG13 /// NR_033127 // ALG13 /// NR_033128 // ALG13 /// AK302890 // ALG13 /// ENST00000394780 // ALG13 /// ENST00000251943 // ALG13 /// ENST00000436609 // ALG13
3986397	NM_001169154 // CXorf41 /// NM_173494 // CXorf41 /// BC033510 // CXorf41 /// ENST00000372453 // CXorf41
3986230	NM_018015 // CXorf57 /// ENST00000372548 // CXorf57 /// BC011483 // CXorf57 /// ENST00000372544 // CXorf57 /// ENST00000416885 // CXorf57
3986168	NM_001171020 // MUM1L1 /// NM_152423 // MUM1L1 /// ENST00000357175 // MUM1L1 /// ENST00000337685 // MUM1L1 /// ENST00000372552 // MUM1L1 /// BC031229 // MUM1L1
3985949	NM_017416 // IL1RAPL2 /// ENST00000372582 // IL1RAPL2 /// AK290196 // IL1RAPL2
3985534	NM_206917 // NGFRAP1 /// NM_206915 // NGFRAP1 /// ENST00000361298 // NGFRAP1 /// ENST00000372645 // NGFRAP1
3985305	NM_001004051 // GPRASP2 /// ENST00000340885 // GPRASP2 /// BC051707 // GPRASP2
3981474	NR_026594 // CXorf50B
3980560	NM_012310 // KIF4A /// ENST00000374403 // KIF4A /// AF071592 // KIF4A /// ENST00000374388 // KIF4A
3979912	NM_000044 // AR /// ENST00000374690 // AR
3978819	NM_016656 // RRAGB /// NM_006064 // RRAGB /// ENST00000262850 // RRAGB /// ENST00000374941 // RRAGB /// BC034726 // RRAGB
3978579	NM_177556 // TRO /// NM_016157 // TRO /// NM_001039705 // TRO /// ENST00000173898 // TRO /// ENST00000428551 // TRO /// ENST00000319167 // TRO /// ENST00000375022 // TRO /// AF349719 // TRO /// AF349720 // TRO /// AF349722 // TRO /// AF349721 // TRO /// AK296329 // TRO /// ENST00000375029 // TRO /// ENST00000445561 // TRO /// ENST00000411534 // TRO /// ENST00000452830 // TRO /// ENST00000430420 /…
3978295	NM_144968 // RIBC1 /// NM_001031745 // RIBC1 /// ENST00000457095 // RIBC1 /// ENST00000375327 // RIBC1 /// BC036767 // RIBC1 /// ENST00000414955 // RIBC1
3978030	NM_003147 // SSX2 /// NM_175698 // SSX2 /// NM_001164417 // SSX2B /// BC002818 // SSX2 /// ENST00000435678 // SSX7
3977809	NM_130777 // XAGE2
3977590	NM_153183 // NUDT10 /// ENST00000376006 // NUDT10 /// AF469196 // NUDT10
3976670	NM_006579 // EBP /// ENST00000276096 // EBP /// BC046501 // EBP /// ENST00000414061 // EBP /// ENST00000446158 // EBP
3976406	NM_007137 // ZNF81 /// ENST00000376954 // ZNF81 /// ENST00000334937 // ZNF81
3976341	NM_003254 // TIMP1 /// ENST00000218388 // TIMP1 /// M59906 // TIMP1 /// CR541982 // TIMP1 /// CR407638 // TIMP1 /// BC000866 // TIMP1 /// M12670 // TIMP1 /// AK296116 // TIMP1 /// ENST00000456754 // TIMP1 /// ENST00000441738 // TIMP1 /// ENST00000377013 // TIMP1 /// ENST00000377018 // TIMP1 /// AK310206 // TIMP1
3976124	NM_033018 // CDK16 /// ENST00000276052 // PCTK1 /// ENST00000457458 // PCTK1 /// BC015607 // CDK16
3974948	NM_005300 // GPR34 /// NM_001097579 // GPR34 /// ENST00000378142 // GPR34 /// ENST00000378138 // GPR34 /// AK074627 // GPR34
3973803	NM_021083 // XK /// ENST00000378616 // XK /// Z32684 // XK
3973505	NM_152632 // CXorf22 /// ENST00000297866 // CXorf22 /// BC027936 // CXorf22
3972849	NM_002365 // MAGEB3 /// ENST00000361644 // MAGEB3 /// ENST00000378986 // MAGEB3
3972657	NM_014271 // IL1RAPL1 /// ENST00000378993 // IL1RAPL1 /// ENST00000302196 // IL1RAPL1 /// AJ243874 // IL1RAPL1
3972093	NM_016937 // POLA1 /// ENST00000379059 // POLA1 /// ENST00000379068 // POLA1 /// BX648513 // POLA1
3971219	NM_014927 // CNKSR2 /// NM_001168647 // CNKSR2 /// NM_001168648 // CNKSR2 /// NM_001168649 // CNKSR2 /// AK294728 // CNKSR2 /// ENST00000279451 // CNKSR2
3970714	NM_006240 // PPEF1 /// NM_152224 // PPEF1 /// NM_152226 // PPEF1 /// ENST00000361511 // PPEF1 /// ENST00000349874 // PPEF1 /// BC036026 // PPEF1 /// ENST00000359763 // PPEF1
3970166	NM_018360 // TXLNG /// NM_001168683 // TXLNG /// ENST00000380122 // CXorf15 /// ENST00000398155 // CXorf15
3969358	NM_015507 // EGFL6 /// NM_001167890 // EGFL6 /// ENST00000361306 // EGFL6 /// AF186084 // EGFL6 /// ENST00000380602 // EGFL6 /// ENST00000438561 // EGFL6
3969133	NM_021109 // TMSB4X /// NM_183049 // TMSL3 /// ENST00000451311 // TMSB4X /// ENST00000380636 // TMSB4X /// ENST00000380635 // TMSB4X /// ENST00000380633 // TMSB4X /// ENST00000402089 // TMSL3 /// AK055976 // TMSB4X /// ENST00000380638 // TMSB4X
3966929	NM_001079855 // GYG2 /// NM_003918 // GYG2 /// ENST00000381163 // GYG2 /// ENST00000398806 // GYG2 /// U94362 // GYG2 /// ENST00000381161 // GYG2
3965447	NM_001001694 // IL17REL /// ENST00000389983 // IL17REL /// ENST00000341280 // IL17REL /// AK123987 // IL17REL
3965102	NR_026997 // C22orf34 /// ENST00000380976 // C22orf34
3961325	NM_152512 // ENTHD1 /// ENST00000325157 // ENTHD1 /// BC033895 // ENTHD1
3960174	NM_006498 // LGALS2 /// ENST00000215886 // LGALS2 /// CR456512 // LGALS2
3959451	NM_002473 // MYH9 /// ENST00000216181 // MYH9 /// AB191263 // MYH9 /// AB290175 // MYH9 /// AK025393 // MYH9 /// ENST00000337818 // MYH9 /// ENST00000397231 // MYH9
3956433	NM_007194 // CHEK2 /// NM_145862 // CHEK2 /// NM_001005735 // CHEK2 /// ENST00000328354 // CHEK2 /// ENST00000404276 // CHEK2 /// ENST00000405598 // CHEK2 /// ENST00000348295 // CHEK2 /// ENST00000382580 // CHEK2 /// AK290754 // CHEK2 /// AK289360 // CHEK2 /// ENST00000382563 // CHEK2 /// ENST00000416671 // CHEK2 /// ENST00000382565 // CHEK2 /// ENST00000382578 // CHEK2 /// ENST00000382566 // CHE…
3954879	NM_013378 // VPREB3 /// ENST00000248948 // VPREB3 /// AY359000 // VPREB3 /// BC020666 // VPREB3 /// AF163825 // VPREB3 /// CR456610 // VPREB3 /// ENST00000405618 // VPREB3 /// ENST00000398465 // VPREB3 /// ENST00000398466 // VPREB3
3954331	NM_003935 // TOP3B /// AF053082 // TOP3B /// AF017146 // TOP3B /// BC002432 // TOP3B /// AK290997 // TOP3B /// AK096695 // TOP3B /// ENST00000457179 // PI4KA /// ENST00000444502 // PI4KA /// ENST00000436282 // PI4KA /// AL833505 // TOP3B
3952718	NM_005659 // UFD1L /// NM_001035247 // UFD1L /// ENST00000263202 // UFD1L /// ENST00000399523 // UFD1L /// BC005087 // UFD1L /// BC001049 // UFD1L /// U64444 // UFD1L /// AK128120 // UFD1L /// ENST00000399525 // UFD1L /// BX648483 // UFD1L /// ENST00000360834 // UFD1L
3952543	NM_005984 // SLC25A1 /// ENST00000215882 // SLC25A1 /// L75823 // SLC25A1 /// ENST00000451283 // SLC25A1
3951302	NM_001145442 // P704P /// ENST00000409832 // POTEG
3950522	NM_018995 // MOV10L1 /// NM_001164104 // MOV10L1 /// ENST00000419054 // MOV10L1 /// ENST00000395854 // MOV10L1
3949229	NM_014346 // TBC1D22A /// ENST00000337137 // TBC1D22A /// CR456412 // TBC1D22A /// BC029897 // TBC1D22A /// BC002743 // TBC1D22A /// BC001292 // TBC1D22A /// BC020976 // TBC1D22A /// AB449908 // TBC1D22A /// AK301445 // TBC1D22A /// ENST00000394449 // TBC1D22A /// ENST00000441936 // TBC1D22A /// ENST00000355704 // TBC1D22A /// ENST00000380995 // TBC1D22A /// ENST00000407381 // TBC1D22A
3948528	NM_006953 // UPK3A /// NM_001167574 // UPK3A /// ENST00000216211 // UPK3A /// AF085808 // UPK3A /// ENST00000396082 // UPK3A
3947310	BC024237 // C22orf32 /// ENST00000331479 // C22orf32 /// ENST00000422252 // C22orf32
3947258	NM_152613 // WBP2NL /// ENST00000329620 // WBP2NL /// ENST00000328823 // WBP2NL /// ENST00000436265 // WBP2NL /// AK128138 // WBP2NL /// ENST00000412113 // WBP2NL /// ENST00000445185 // WBP2NL
3947011	NM_001142964 // C22orf46 /// ENST00000402966 // CTA-216E10.6 /// ENST00000356843 // CTA-216E10.6 /// ENST00000451377 // CTA-216E10.6
3945396	NM_004286 // GTPBP1 /// ENST00000216044 // GTPBP1 /// CR456501 // GTPBP1 /// ENST00000456823 // GTPBP1 /// ENST00000418601 // GTPBP1
3944404	NM_003661 // APOL1 /// NM_145343 // APOL1 /// NM_001136540 // APOL1 /// NM_001136541 // APOL1 /// ENST00000426053 // APOL1 /// ENST00000422706 // APOL1 /// ENST00000397278 // APOL1 /// ENST00000319136 // APOL1 /// BC112943 // APOL1 /// BC141823 // APOL1 /// AF019225 // APOL1 /// AF323540 // APOL1 /// AF305428 // APOL1 /// AK300454 // APOL1 /// AF305224 // APOL1 /// AK303919 // APOL1 /// AK298053 …
3944210	NM_014310 // RASD2 /// ENST00000216127 // RASD2 /// BC013419 // RASD2
3944046	NR_027780 // HMGXB4 /// NM_001003681 // HMGXB4 /// ENST00000216106 // HMGXB4 /// AK299833 // HMGXB4 /// ENST00000418170 // HMGXB4 /// ENST00000420166 // HMGXB4 /// ENST00000397385 // HMGXB4 /// ENST00000397384 // HMGXB4 /// ENST00000455359 // HMGXB4
3943207	NM_003405 // YWHAH /// ENST00000248975 // YWHAH /// S80794 // YWHAH /// ENST00000397492 // YWHAH /// ENST00000458586 // YWHAH /// ENST00000443669 // YWHAH
3942648	NR_002323 // TUG1
3942021	NM_021076 // NEFH /// ENST00000310624 // NEFH /// BC073969 // NEFH
3941076	NM_001886 // CRYBA4 /// ENST00000354760 // CRYBA4 /// CR456424 // CRYBA4
3940099	NM_000675 // ADORA2A /// ENST00000337539 // ADORA2A /// X68486 // ADORA2A /// ENST00000444262 // ADORA2A /// ENST00000436735 // ADORA2A /// ENST00000439591 // ADORA2A /// ENST00000424232 // ADORA2A /// ENST00000358654 // CYTSA
3939277	NR_033408 // FBXW4P1 /// AK024483 // FBXW4P1
3938384	---
3937943	AK124943 // FLJ42953
3936550	NM_017414 // USP18 /// ENST00000215794 // USP18 /// BC014896 // USP18
3934912	AF427488 // C21orf93
3934439	NM_013369 // DNMT3L /// NM_175867 // DNMT3L /// ENST00000270172 // DNMT3L /// AF194032 // DNMT3L /// ENST00000418993 // DNMT3L /// ENST00000436357 // DNMT3L
3934344	ENST00000430662 // C21orf32
3934245	NM_000100 // CSTB /// ENST00000291568 // CSTB /// BC010532 // CSTB
3934187	NM_007031 // HSF2BP /// ENST00000291560 // HSF2BP /// BC000153 // HSF2BP
3933566	NM_024022 // TMPRSS3 /// NR_027348 // TMPRSS3 /// ENST00000291532 // TMPRSS3 /// AY633572 // TMPRSS3 /// AB038157 // TMPRSS3 /// AB038158 // TMPRSS3 /// AB038159 // TMPRSS3 /// AY358458 // TMPRSS3 /// AF201380 // TMPRSS3 /// ENST00000452628 // TMPRSS3 /// ENST00000398403 // TMPRSS3 /// ENST00000433957 // TMPRSS3 /// ENST00000380399 // TMPRSS3 /// ENST00000398405 // TMPRSS3 /// ENST00000455937 // …
3932524	NM_001389 // DSCAM /// ENST00000400454 // DSCAM /// ENST00000304537 // DSCAM
3932270	NM_004965 // HMGN1 /// BC106080 // HMGN1
3931329	NM_006052 // DSCR3 /// ENST00000309117 // DSCR3 /// AK126461 // DSCR3 /// ENST00000399000 // DSCR3 /// ENST00000288304 // DSCR3 /// ENST00000399001 // DSCR3
3931112	NM_000411 // HLCS /// ENST00000336648 // HLCS /// ENST00000399120 // HLCS /// D87328 // HLCS
3930942	NM_144492 // CLDN14 /// NM_012130 // CLDN14 /// NM_001146077 // CLDN14 /// NM_001146078 // CLDN14 /// NM_001146079 // CLDN14 /// ENST00000342108 // CLDN14 /// ENST00000399136 // CLDN14 /// ENST00000399137 // CLDN14 /// ENST00000399135 // CLDN14 /// ENST00000399139 // CLDN14 /// AF314090 // CLDN14
3930212	NM_001127670 // KCNE1 /// NM_000219 // KCNE1 /// NM_001127668 // KCNE1 /// NM_001127669 // KCNE1 /// ENST00000337385 // KCNE1 /// ENST00000432085 // KCNE1 /// ENST00000399289 // KCNE1 /// ENST00000416357 // KCNE1
3928211	NM_175611 // GRIK1 /// ENST00000389125 // GRIK1 /// ENST00000399913 // GRIK1 /// ENST00000399914 // GRIK1 /// ENST00000327783 // GRIK1
3927949	NM_015565 // RNF160 /// ENST00000389194 // RNF160 /// ENST00000361371 // RNF160 /// BC150284 // RNF160 /// ENST00000446611 // RNF160
3927446	NM_006988 // ADAMTS1 /// ENST00000284984 // ADAMTS1 /// BC036515 // ADAMTS1
3926080	NM_001130914 // BTG3 /// NM_006806 // BTG3 /// ENST00000348354 // BTG3 /// ENST00000339775 // BTG3 /// BC011957 // BTG3
3923632	NR_024108 // PFKL /// NM_002626 // PFKL /// ENST00000349048 // PFKL /// ENST00000397961 // PFKL
3922975	NM_004571 // PKNOX1 /// ENST00000291547 // PKNOX1 /// AY196965 // PKNOX1 /// AY142115 // PKNOX1 /// ENST00000432907 // PKNOX1
3922369	NM_001004416 // UMODL1 /// NM_173568 // UMODL1 /// ENST00000408910 // UMODL1 /// ENST00000408989 // UMODL1 /// AY771619 // UMODL1 /// AY771620 // UMODL1 /// AB051810 // UMODL1 /// AB051811 // UMODL1 /// ENST00000400424 // UMODL1 /// ENST00000400423 // UMODL1 /// ENST00000400427 // UMODL1 /// ENST00000400421 // UMODL1 /// ENST00000400417 // UMODL1
3922037	NM_002463 // MX2 /// ENST00000330714 // MX2 /// M30818 // MX2 /// ENST00000435611 // MX2 /// ENST00000436410 // MX2
3919952	NM_015358 // MORC3 /// ENST00000400485 // MORC3 /// AK295133 // MORC3 /// BC094779 // MORC3 /// BC132731 // MORC3 /// AK292957 // MORC3 /// BC058002 // MORC3 /// ENST00000290384 // MORC3
3918447	NM_207585 // IFNAR2 /// NM_000874 // IFNAR2 /// NM_207584 // IFNAR2 /// L41944 // IFNAR2 /// L41942 // IFNAR2 /// BC002793 // IFNAR2 /// ENST00000420068 // IL10RB /// ENST00000413881 // IL10RB /// ENST00000443073 // IL10RB /// ENST00000444089 // IL10RB /// CR596140 // IFNAR2
3916527	NM_021219 // JAM2 /// ENST00000400535 // JAM2 /// AY077698 // JAM2 /// ENST00000425221 // JAM2 /// ENST00000400532 // JAM2 /// ENST00000400537 // JAM2 /// ENST00000312957 // JAM2 /// ENST00000400533 // JAM2 /// CR599894 // JAM2
3914467	NR_026916 // C21orf99 /// AF427490 // C21orf99 /// BC150521 // NCRNA00164
3913821	Y15065 // KCNQ2
3913667	NR_028295 // NCRNA00029 /// AL117533 // NCRNA00029
3911084	NM_080618 // CTCFL /// ENST00000371196 // CTCFL /// ENST00000243914 // CTCFL /// AF336042 // CTCFL /// DQ778108 // CTCFL /// DQ778109 // CTCFL /// DQ778112 // CTCFL /// DQ778110 // CTCFL /// AY071919 // CTCFL /// DQ294738 // CTCFL /// ENST00000429804 // CTCFL
3909843	NM_199427 // ZFP64 /// ENST00000361387 // ZFP64 /// ENST00000395989 // ZFP64 /// ENST00000371523 // ZFP64
3908831	NM_021035 // ZNFX1 /// ENST00000371752 // ZNFX1 /// ENST00000396105 // ZNFX1
3908786	NM_017454 // STAU1 /// NM_017452 // STAU1 /// NM_017453 // STAU1 /// NM_004602 // STAU1 /// NM_001037328 // STAU1 /// ENST00000371856 // STAU1 /// ENST00000396163 // STAU1 /// ENST00000360426 // STAU1 /// ENST00000347458 // STAU1 /// ENST00000371805 // STAU1 /// ENST00000371828 // STAU1 /// ENST00000433926 // STAU1 /// ENST00000371802 // STAU1 /// AF061939 // STAU1 /// ENST00000340954 // STAU1 //…
3906821	NM_016470 // C20orf111 /// ENST00000255174 // C20orf111 /// ENST00000372970 // C20orf111 /// BC064973 // C20orf111
3903999	NM_001145350 // C20orf173 /// AK058089 // C20orf173 /// ENST00000444723 // C20orf173 /// ENST00000246199 // C20orf173 /// ENST00000444099 // C20orf173
3903089	NM_031231 // NECAB3 /// NM_031232 // NECAB3 /// ENST00000375238 // NECAB3 /// ENST00000246190 // NECAB3 /// AK023706 // NECAB3
3902609	NM_030815 // PDRG1 /// ENST00000202017 // PDRG1 /// AY286301 // PDRG1
3901450	NM_178311 // GGTLC1 /// NM_178312 // GGTLC1 /// ENST00000286890 // GGTLC1 /// ENST00000335694 // GGTLC1 /// ENST00000278765 // GGTLC1 /// BC040904 // GGTLC1 /// L20491 // GGTLC1 /// L20492 // GGTLC1 /// ENST00000412175 // GGTLC1
3901191	NM_022080 // NAPB /// ENST00000377026 // NAPB /// BC060840 // NAPB /// ENST00000398425 // NAPB /// ENST00000431864 // NAPB /// ENST00000432543 // NAPB
3901085	AF258576 // LOC200261
3901055	NM_012072 // CD93 /// ENST00000246006 // CD93
3900833	NM_021784 // FOXA2 /// NM_153675 // FOXA2 /// ENST00000319993 // FOXA2 /// ENST00000377115 // FOXA2 /// ENST00000419308 // FOXA2 /// AB028021 // FOXA2
3900545	NM_002509 // NKX2-2 /// ENST00000377142 // NKX2-2
3898796	NM_024704 // KIF16B /// ENST00000354981 // KIF16B /// AY166853 // KIF16B /// BC015384 // KIF16B /// ENST00000358562 // KIF16B /// ENST00000355755 // KIF16B /// ENST00000377997 // KIF16B /// ENST00000378003 // KIF16B
3897431	NM_018848 // MKKS /// NM_170784 // MKKS /// ENST00000419178 // MKKS /// ENST00000347364 // MKKS /// ENST00000399054 // MKKS /// AF221993 // MKKS
3896932	NM_017545 // HAO1 /// ENST00000378789 // HAO1 /// AL121739 // HAO1
3896621	NM_017671 // FERMT1 /// ENST00000217289 // FERMT1 /// AB105105 // FERMT1
3896174	NM_001009923 // C20orf30 /// NM_001009924 // C20orf30 /// NM_014145 // C20orf30 /// NM_001009925 // C20orf30 /// ENST00000342308 // C20orf30 /// ENST00000379283 // C20orf30 /// ENST00000379279 // C20orf30 /// ENST00000379286 // C20orf30 /// ENST00000379277 // C20orf30 /// ENST00000379299 // C20orf30 /// ENST00000202834 // C20orf30 /// ENST00000379298 // C20orf30 /// BC009768 // C20orf30
3896078	NM_005116 // SLC23A2 /// NM_203327 // SLC23A2 /// ENST00000379333 // SLC23A2 /// ENST00000338244 // SLC23A2 /// ENST00000379324 // SLC23A2 /// ENST00000424750 // SLC23A2
3894337	NM_033129 // SCRT2 /// ENST00000246104 // SCRT2 /// AY129025 // SCRT2
3894228	NM_177559 // CSNK2A1 /// NM_001895 // CSNK2A1 /// NM_177560 // CSNK2A1 /// ENST00000400217 // CSNK2A1 /// ENST00000217244 // CSNK2A1 /// ENST00000349736 // CSNK2A1 /// BC053532 // CSNK2A1
3894098	NM_153269 // C20orf96 /// ENST00000382369 // C20orf96 /// BX640715 // C20orf96 /// ENST00000360321 // C20orf96
3893849	NM_012469 // PRPF6 /// ENST00000266079 // PRPF6 /// AF221842 // PRPF6
3891006	NM_001001433 // STX16 /// NM_003763 // STX16 /// NM_001134772 // STX16 /// NM_001134773 // STX16 /// ENST00000355957 // STX16 /// ENST00000371141 // STX16 /// AK316547 // STX16 /// ENST00000458280 // STX16 /// ENST00000371138 // STX16 /// ENST00000435446 // STX16 /// ENST00000312283 // STX16
3890840	NM_178456 // C20orf85 /// ENST00000371168 // C20orf85 /// BC035405 // C20orf85
3890272	NM_001013646 // C20orf107 /// ENST00000371325 // C20orf107
3889766	NM_002623 // PFDN4 /// ENST00000371419 // PFDN4 /// U41816 // PFDN4
3887210	NM_004994 // MMP9 /// ENST00000372330 // MMP9 /// BC006093 // MMP9
3886842	NM_033542 // SYS1 /// ENST00000372727 // SYS1 /// ENST00000243918 // SYS1 /// BC048286 // SYS1 /// ENST00000414310 // SYS1 /// ENST00000426004 // SYS1 /// AK172738 // SYS1
3886773	NM_003007 // SEMG1 /// ENST00000372781 // SEMG1 /// ENST00000405932 // SEMG1 /// ENST00000445493 // SEMG1 /// ENST00000244069 // SEMG1 /// J04440 // SEMG1
3886639	NM_003404 // YWHAB /// NM_139323 // YWHAB /// ENST00000372839 // YWHAB /// ENST00000353703 // YWHAB /// AB209759 // YWHAB /// ENST00000428262 // YWHAB /// ENST00000445830 // YWHAB
3886444	NM_178491 // R3HDML /// ENST00000217043 // R3HDML /// BC107048 // R3HDML
3886294	NM_032883 // TOX2 /// NM_001098796 // TOX2 /// ENST00000423191 // TOX2 /// ENST00000372999 // TOX2 /// ENST00000372992 // TOX2
3884524	NM_001725 // BPI /// ENST00000262865 // BPI /// BC040955 // BPI /// ENST00000418004 // BPI /// ENST00000422597 // BPI
3884100	NM_002951 // RPN2 /// NM_001135771 // RPN2 /// ENST00000237530 // RPN2 /// ENST00000373622 // RPN2 /// BC020222 // RPN2
3883637	BC030782 // C20orf152 /// BC114945 // C20orf152 /// NM_080834 // C20orf152 /// ENST00000349339 // C20orf152 /// ENST00000373973 // C20orf152
3881261	NM_014012 // REM1 /// ENST00000201979 // REM1 /// AF152863 // REM1
3880767	NM_002862 // PYGB /// ENST00000216962 // PYGB /// BC017045 // PYGB
3878467	NM_001172745 // SEC23B /// ENST00000377465 // SEC23B
3878429	NM_006466 // POLR3F /// ENST00000377603 // POLR3F /// BC016761 // POLR3F
3877776	NM_003092 // SNRPB2 /// NM_198220 // SNRPB2 /// ENST00000377943 // SNRPB2 /// BC018022 // SNRPB2
3875642	NM_015192 // PLCB1 /// NM_182734 // PLCB1 /// ENST00000338037 // PLCB1 /// ENST00000378641 // PLCB1 /// ENST00000378637 // PLCB1 /// ENST00000404098 // PLCB1 /// AB011153 // PLCB1
3874498	NM_020746 // MAVS /// ENST00000428216 // MAVS /// AB097003 // MAVS /// ENST00000441852 // MAVS /// ENST00000356687 // MAVS /// ENST00000358134 // MAVS /// ENST00000416600 // MAVS
3872928	NM_003433 // ZNF132 /// ENST00000254166 // ZNF132 /// BC109107 // ZNF132 /// BC109108 // ZNF132
3872849	NM_198458 // ZNF497 /// ENST00000311044 // ZNF497 /// AK131209 // ZNF497
3872733	NM_024620 // ZNF329 /// ENST00000455297 // ZNF329 /// ENST00000358067 // ZNF329 /// AK090893 // ZNF329
3872604	NM_025027 // ZNF606 /// ENST00000341164 // ZNF606
3872584	BC033933 // C19orf18 /// ENST00000314391 // C19orf18
3872335	NM_017879 // ZNF416 /// ENST00000196489 // ZNF416 /// BC000130 // ZNF416
3872274	NM_020633 // VN1R1 /// ENST00000321039 // VN1R1 /// AK094452 // VN1R1
3871935	NM_022103 // ZNF667 /// NR_030740 // ZNF667 /// ENST00000292069 // ZNF667 /// BC074898 // ZNF667 /// BC074899 // ZNF667 /// BC136388 // ZNF667 /// BC150593 // ZNF667 /// ENST00000342634 // ZNF667 /// AK126957 // ZNF667 /// ENST00000452518 // ZNF667 /// ENST00000360227 // ZNF667
3871792	NM_024303 // ZSCAN5A /// ENST00000254165 // ZSCAN5A /// ENST00000391713 // ZSCAN5A /// BC002636 // ZSCAN5A
3871445	NM_014501 // UBE2S /// ENST00000264552 // UBE2S /// AB062397 // UBE2S
3871355	BC064548 // COX6B2
3871256	NM_014931 // SAPS1 /// ENST00000412770 // SAPS1 /// ENST00000443936 // SAPS1 /// ENST00000327021 // SAPS1 /// ENST00000444538 // SAPS1 /// AB029038 // SAPS1
3871242	NM_173804 // TMEM86B /// ENST00000327042 // TMEM86B /// AK126545 // TMEM86B
3870798	NM_012276 // LILRA4 /// ENST00000291759 // LILRA4
3870221	NM_173857 // VN1R4 /// ENST00000311170 // VN1R4 /// BC104935 // VN1R4
3868905	NM_145232 // CTU1 /// ENST00000421832 // CTU1 /// ENST00000270637 // CTU1 /// AK291173 // CTU1
3868033	NM_021733 // TSKS /// ENST00000246801 // TSKS /// BC058862 // TSKS /// ENST00000358830 // TSKS
3867603	NM_000737 // CGB /// NM_033043 // CGB5 /// NM_033183 // CGB8 /// NM_033378 // CGB2 /// ENST00000359342 // CGB2 /// BC006290 // CGB5 /// BC030994 // CGB8 /// BC106059 // CGB
3865301	NM_000400 // ERCC2 /// ENST00000391942 // ERCC2 /// ENST00000391945 // ERCC2 /// ENST00000391944 // ERCC2 /// ENST00000391941 // ERCC2 /// ENST00000221481 // ERCC2
3865119	NM_145288 // ZNF296 /// ENST00000303809 // ZNF296 /// BC019352 // ZNF296
3864646	NM_002250 // KCNN4 /// ENST00000262888 // KCNN4 /// ENST00000407385 // KCNN4 /// AF022797 // KCNN4
3864597	NM_019108 // C19orf61 /// ENST00000270066 // C19orf61 /// BC008869 // C19orf61
3862108	NM_001828 // CLC /// ENST00000221804 // CLC /// L01664 // CLC
3861372	NM_170604 // RASGRP4 /// NM_001146202 // RASGRP4 /// NM_001146203 // RASGRP4 /// NM_001146204 // RASGRP4 /// NM_001146205 // RASGRP4 /// NM_001146206 // RASGRP4 /// NM_001146207 // RASGRP4 /// ENST00000454404 // RASGRP4 /// ENST00000293062 // RASGRP4 /// ENST00000433821 // RASGRP4 /// ENST00000405332 // RASGRP4 /// BC151216 // RASGRP4
3860296	NM_001864 // COX7A1 /// ENST00000292907 // COX7A1 /// BC002757 // COX7A1 /// ENST00000437291 // COX7A1
3860208	NM_198867 // ALKBH6 /// NM_032878 // ALKBH6 /// BC007601 // ALKBH6
3856646	NM_007153 // ZNF208 /// ENST00000397126 // ZNF208
3856184	NM_145297 // ZNF626 /// ENST00000291750 // ZNF626 /// BC107803 // ZNF626
3856014	---
3855985	NM_021030 // ZNF14 /// ENST00000344099 // ZNF14
3854621	NM_005543 // INSL3 /// AY082014 // INSL3 /// ENST00000379695 // JAK3
3854349	NM_024527 // ABHD8 /// ENST00000247706 // ABHD8 /// AK021805 // ABHD8
3854132	NM_015692 // CPAMD8 /// ENST00000443236 // CPAMD8 /// ENST00000291440 // CPAMD8 /// AY101765 // CPAMD8 /// ENST00000388925 // CPAMD8
3853108	NM_000435 // NOTCH3 /// ENST00000263388 // NOTCH3 /// U97669 // NOTCH3
3852133	NM_000068 // CACNA1A /// NM_023035 // CACNA1A /// NM_001127221 // CACNA1A /// NM_001127222 // CACNA1A /// NM_001174080 // CACNA1A /// ENST00000360228 // CACNA1A /// ENST00000325084 // CACNA1A /// AF004883 // CACNA1A /// ENST00000357018 // CACNA1A
3851703	ENST00000242784 // C19orf43 /// AF061732 // C19orf43 /// BC015347 // C19orf43 /// BC000216 // C19orf43
3851267	NM_145233 // ZNF625 /// ENST00000355738 // ZNF625 /// BC007868 // ZNF625 /// AK292455 // ZNF625 /// ENST00000455799 // ZNF625 /// ENST00000434822 // ZNF625
3850189	NM_001103167 // ZGLP1 /// ENST00000403903 // GLP-1 /// ENST00000452032 // FDX1L /// AK096830 // ZGLP1 /// ENST00000403352 // GLP-1
3849752	NM_024106 // ZNF426 /// ENST00000253115 // ZNF426 /// BC001791 // ZNF426
3849549	NM_001130031 // ZNF562 /// NM_001130032 // ZNF562 /// NM_017656 // ZNF562 /// ENST00000453372 // ZNF562 /// ENST00000448622 // ZNF562 /// ENST00000293648 // ZNF562
3848885	NM_005001 // NDUFA7 /// ENST00000301457 // NDUFA7 /// AF050637 // NDUFA7
3848408	NM_080662 // PEX11G /// ENST00000221480 // PEX11G /// BC008780 // PEX11G
3847782	NM_002096 // GTF2F1 /// ENST00000394456 // GTF2F1 /// BC013007 // GTF2F1 /// ENST00000429701 // GTF2F1
3847462	NM_000150 // FUT6 /// NM_001040701 // FUT6 /// ENST00000318336 // FUT6 /// ENST00000286955 // FUT6 /// BC061700 // FUT6
3846926	NM_139159 // DPP9 /// ENST00000262960 // DPP9 /// AF452102 // DPP9 /// ENST00000357909 // DPP9 /// ENST00000381797 // DPP9
3846280	NM_001060 // TBXA2R /// NM_201636 // TBXA2R /// ENST00000375190 // TBXA2R /// BC121148 // TBXA2R /// ENST00000411851 // TBXA2R /// ENST00000397896 // TBXA2R /// ENST00000248419 // TBXA2R
3845944	NM_052847 // GNG7 /// ENST00000382159 // GNG7 /// BC053630 // GNG7
3845909	NM_032737 // LMNB2 /// ENST00000325327 // LMNB2
3845647	NM_017572 // MKNK2 /// NM_199054 // MKNK2 /// ENST00000250896 // MKNK2 /// ENST00000309340 // MKNK2 /// BC073140 // MKNK2
3844952	NM_002695 // POLR2E /// ENST00000215587 // POLR2E /// AK122813 // POLR2E
3844855	NM_138774 // C19orf22 /// ENST00000361574 // C19orf22
3844238	NM_005762 // TRIM28 /// ENST00000253024 // TRIM28 /// X97548 // TRIM28 /// ENST00000341753 // TRIM28
3843934	---
3843690	NM_182572 // ZSCAN1 /// ENST00000282326 // ZSCAN1 /// BC107729 // ZSCAN1 /// ENST00000391700 // ZSCAN1
3842558	NM_018337 // ZNF444 /// ENST00000337080 // ZNF444
3842504	NM_153447 // NLRP5 /// ENST00000390649 // NLRP5 /// AY054986 // NLRP5
3841231	NM_015629 // PRPF31 /// ENST00000321030 // PRPF31 /// BC117389 // PRPF31 /// AY040822 // PRPF31
3840857	CR610971 // LOC147804
3840562	AK056776 // HERV-V1
3839642	NM_014385 // SIGLEC7 /// NM_016543 // SIGLEC7 /// ENST00000317643 // SIGLEC7 /// ENST00000305628 // SIGLEC7 /// BC028150 // SIGLEC7
3839360	NM_004533 // MYBPC2 /// ENST00000357701 // MYBPC2 /// BC130536 // MYBPC2
3838185	NM_003089 // SNRNP70 /// ENST00000221448 // SNRNP70 /// ENST00000438617 // SNRNP70 /// ENST00000401730 // SNRNP70 /// AK096783 // SNRNP70
3838167	NM_033043 // CGB5 /// NM_033183 // CGB8 /// NM_000737 // CGB /// NM_033142 // CGB7 /// BC006290 // CGB5 /// BC030994 // CGB8 /// BC106059 // CGB
3837984	BC018404 // FGF21
3837825	NM_170720 // KCNJ14 /// ENST00000391884 // KCNJ14 /// BC035918 // KCNJ14
3837276	NM_014681 // DHX34 /// ENST00000328771 // DHX34 /// ENST00000257252 // DHX34
3835983	NM_007056 // SFRS16 /// ENST00000221455 // SFRS16 /// AF042800 // SFRS16 /// ENST00000391952 // SFRS16 /// ENST00000391953 // SFRS16
3835751	NM_012116 // CBLC /// NM_001130852 // CBLC /// ENST00000270279 // CBLC /// ENST00000341505 // CBLC /// AF117646 // CBLC
3835726	NM_005178 // BCL3 /// BC064993 // BCL3 /// M31732 // BCL3 /// ENST00000164227 // BCL3 /// ENST00000403534 // BCL3
3834379	NM_002483 // CEACAM6 /// ENST00000199764 // CEACAM6 /// ENST00000412062 // CEACAM6 /// M18728 // CEACAM6
3834149	NM_052848 // CCDC97 /// ENST00000269967 // CCDC97 /// BC011577 // CCDC97
3833793	NM_006533 // MIA /// ENST00000263369 // MIA /// CR541648 // MIA
3831975	NM_001172225 // ZNF540 /// NM_001172226 // ZNF540 /// ENST00000316433 // ZNF540 /// BX537980 // ZNF540 /// ENST00000343599 // ZNF540
3830306	NM_021175 // HAMP /// ENST00000222304 // HAMP /// AF309489 // HAMP
3830277	NM_003367 // USF2 /// NM_207291 // USF2 /// ENST00000222305 // USF2 /// ENST00000343550 // USF2 /// BC049821 // USF2 /// ENST00000434131 // USF2 /// ENST00000379134 // USF2
3830166	NM_005971 // FXYD3 /// NM_021910 // FXYD3 /// NM_001136007 // FXYD3 /// NM_001136008 // FXYD3 /// NM_001136009 // FXYD3 /// NM_001136010 // FXYD3 /// NM_001136011 // FXYD3 /// NM_001136012 // FXYD3 /// ENST00000344013 // FXYD3 /// ENST00000346446 // FXYD3 /// ENST00000406988 // FXYD3 /// U28249 // FXYD3 /// ENST00000435734 // FXYD3 /// ENST00000454903 // FXYD3 /// ENST00000406242 // FXYD3
3829313	BC007582 // CEBPG
3827218	NR_003662 // RPSAP58 /// BC071971 // RPSAP58
3825823	AF261134 // NDUFA13 /// AK172841 // TSSK6
3825244	NM_012109 // TMEM59L /// ENST00000262817 // TMEM59L /// BC010446 // TMEM59L
3825141	NM_001171948 // C19orf50 /// NM_024069 // C19orf50 /// NM_001171949 // C19orf50 /// AK091145 // C19orf50 /// ENST00000222307 // C19orf50
3824983	NM_017712 // PGPEP1 /// ENST00000269919 // PGPEP1
3824713	NM_015683 // ARRDC2 /// ENST00000222250 // ARRDC2 /// AK128588 // ARRDC2
3824666	NM_002248 // KCNN1 /// U69883 // KCNN1 /// ENST00000222249 // KCNN1
3823613	AF151902 // FAM32A /// ENST00000263384 // FAM32A
3822501	NM_138353 // DCAF15 /// ENST00000254337 // DCAF15
3822287	NM_030818 // CCDC130 /// ENST00000221554 // CCDC130 /// AK098262 // CCDC130
3821377	NM_152355 // ZNF441 /// ENST00000409902 // ZNF441
3820865	NM_199141 // CARM1 /// ENST00000327064 // CARM1 /// ENST00000344150 // CARM1
3820758	NM_001005360 // DNM2 /// NM_001005361 // DNM2 /// NM_004945 // DNM2 /// NM_001005362 // DNM2 /// ENST00000389253 // DNM2 /// ENST00000314646 // DNM2 /// ENST00000359692 // DNM2 /// ENST00000355667 // DNM2 /// L36983 // DNM2 /// ENST00000408974 // DNM2
3820663	NM_012218 // ILF3 /// NM_004516 // ILF3 /// NM_153464 // ILF3 /// NM_017620 // ILF3 /// NM_001137673 // ILF3 /// ENST00000449870 // ILF3 /// ENST00000318511 // ILF3 /// ENST00000250241 // ILF3 /// ENST00000420083 // ILF3 /// ENST00000407004 // ILF3 /// AB209062 // ILF3 /// ENST00000336059 // ILF3
3820161	NM_024292 // UBL5 /// ENST00000358666 // UBL5 /// BC007053 // UBL5
3819459	NM_001031 // RPS28 /// ENST00000440106 // RPS28 /// ENST00000417088 // RPS28 /// AK301638 // RPS28 /// ENST00000445365 // RPS28
3819104	NM_174894 // TRAPPC5 /// NM_001042461 // TRAPPC5 /// ENST00000317378 // TRAPPC5 /// ENST00000426877 // TRAPPC5 /// BC042161 // TRAPPC5
3819076	NM_020415 // RETN /// ENST00000221515 // RETN /// AY207314 // RETN /// ENST00000381324 // RETN
3818732	BC077721 // ARHGEF18
3818468	NM_003811 // TNFSF9 /// ENST00000245817 // TNFSF9 /// U03398 // TNFSF9
3818268	NM_030924 // ACSBG2 /// ENST00000252669 // ACSBG2 /// BC090046 // ACSBG2
3817698	NM_001048201 // UHRF1 /// NM_013282 // UHRF1 /// ENST00000262952 // UHRF1 /// ENST00000398240 // UHRF1 /// AB177624 // UHRF1 /// ENST00000455180 // UHRF1
3817437	NM_024333 // FSD1 /// ENST00000221856 // FSD1 /// AF316829 // FSD1
3817186	NM_033064 // ATCAY /// ENST00000450849 // ATCAY /// BC026217 // ATCAY /// AK299522 // ATCAY /// ENST00000357694 // ATCAY /// ENST00000301260 // ATCAY
3817072	NM_133261 // GIPC3 /// ENST00000322315 // GIPC3 /// AB073738 // GIPC3
3816815	NM_002068 // GNA15 /// ENST00000262958 // GNA15 /// BC013585 // GNA15
3816645	NM_001102651 // ZNF554 /// ENST00000317243 // ZNF554 /// AK092136 // ZNF554
3816153	NM_001319 // CSNK1G2 /// ENST00000255641 // CSNK1G2 /// AF001177 // CSNK1G2 /// ENST00000313975 // CSNK1G2
3815936	NM_138393 // REEP6 /// ENST00000233596 // REEP6 /// BC008201 // REEP6 /// ENST00000443969 // REEP6 /// ENST00000395479 // REEP6 /// ENST00000395484 // REEP6
3813297	NM_148923 // CYB5A /// NM_001914 // CYB5A /// ENST00000340533 // CYB5A /// ENST00000447091 // CYB5A /// AB209617 // CYB5A
3812864	NM_182511 // CBLN2 /// ENST00000269503 // CBLN2 /// AY359074 // CBLN2
3812206	NM_019022 // TMX3 /// ENST00000299608 // TMX3 /// BX647846 // TMX3
3811949	NM_021153 // CDH19 /// ENST00000262150 // CDH19 /// AY358654 // CDH19
3810446	NM_181654 // CPLX4 /// ENST00000299721 // CPLX4 /// BX640655 // CPLX4
3808745	NM_025214 // CCDC68 /// NM_001143829 // CCDC68 /// ENST00000337363 // CCDC68 /// ENST00000432185 // CCDC68 /// ENST00000423029 // CCDC68 /// AF273051 // CCDC68
3807487	NM_000985 // RPL17 /// NM_001035006 // RPL17 /// ENST00000418495 // RPL17 /// ENST00000441578 // RPL17 /// BC000502 // RPL17 /// ENST00000391360 // RPL17
3804195	NM_012319 // SLC39A6 /// ENST00000269187 // SLC39A6 /// AK304079 // SLC39A6
3803194	NM_014939 // KIAA1012 /// ENST00000283351 // KIAA1012 /// BC127109 // KIAA1012 /// ENST00000451747 // KIAA1012
3803120	NM_004775 // B4GALT6 /// ENST00000306851 // B4GALT6 /// AF069054 // B4GALT6 /// AF038664 // B4GALT6 /// AF097159 // B4GALT6 /// BC069620 // B4GALT6 /// BC069642 // B4GALT6 /// ENST00000237019 // B4GALT6 /// ENST00000383131 // B4GALT6
3802924	NM_001941 // DSC3 /// NM_024423 // DSC3 /// ENST00000360428 // DSC3 /// ENST00000434452 // DSC3
3800380	NM_001137671 // POTEC /// NM_174981 // POTED /// ENST00000358970 // POTEC /// ENST00000299443 // POTED /// AY172978 // POTED /// ENST00000444806 // POTEC
3797295	BC039316 // L3MBTL4
3796620	NM_004746 // DLGAP1 /// NM_001003809 // DLGAP1 /// ENST00000315677 // DLGAP1 /// ENST00000400147 // DLGAP1 /// ENST00000400155 // DLGAP1 /// ENST00000400149 // DLGAP1 /// ENST00000400150 // DLGAP1
3796244	NM_022840 // METTL4 /// ENST00000319888 // METTL4 /// BX647373 // METTL4
3795866	NM_017512 // ENOSF1 /// NM_202758 // ENOSF1 /// ENST00000251101 // ENOSF1 /// ENST00000319815 // ENOSF1 /// BX648215 // ENOSF1 /// ENST00000340116 // ENOSF1 /// AK127818 // ENOSF1
3795850	NM_001012716 // C18orf56 /// BC028301 // C18orf56 /// ENST00000323813 // C18orf56
3795403	NM_012283 // KCNG2 /// ENST00000316249 // KCNG2
3795184	NM_172390 // NFATC1 /// NM_006162 // NFATC1 /// NM_172388 // NFATC1 /// ENST00000253506 // NFATC1 /// ENST00000397790 // NFATC1 /// ENST00000318065 // NFATC1 /// ENST00000415320 // NFATC1
3794641	NM_001480 // GALR1 /// ENST00000299727 // GALR1
3794458	NM_007345 // ZNF236 /// ENST00000253159 // ZNF236 /// AF085243 // ZNF236 /// ENST00000320610 // ZNF236
3792776	NM_152721 // DOK6 /// ENST00000382713 // DOK6 /// BC096744 // DOK6
3791935	NM_001143818 // SERPINB2 /// NM_002575 // SERPINB2 /// BC012609 // SERPINB2
3791341	NM_017742 // ZCCHC2 /// ENST00000269499 // ZCCHC2
3788944	NM_173629 // C18orf26 /// ENST00000321600 // C18orf26
3782166	NM_018439 // IMPACT /// ENST00000284202 // IMPACT /// AB026264 // IMPACT
3779817	NM_032142 // CEP192 /// ENST00000325971 // CEP192 /// BX648232 // CEP192
3778410	ENST00000019317 // RALBP1
3778252	NM_015208 // ANKRD12 /// NM_001083625 // ANKRD12 /// ENST00000262126 // ANKRD12 /// ENST00000383440 // ANKRD12 /// AY373757 // ANKRD12
3777991	NM_015210 // KIAA0802
3776504	NM_174886 // TGIF1 /// ENST00000401449 // TGIF1
3776449	NM_001144944 // MYL12B /// NM_033546 // MYL12B /// NM_001144945 // MYL12B /// ENST00000237500 // MYL12B /// ENST00000400175 // MYL12B /// ENST00000400177 // MYL12B /// ENST00000400174 // MYL12B /// AK291726 // MYL12B
3776427	NM_006471 // MYL12A /// ENST00000217652 // MYL12A /// BC031972 // MYL12A
3774436	NM_006907 // PYCR1 /// NM_153824 // PYCR1 /// ENST00000337943 // PYCR1 /// ENST00000405481 // PYCR1 /// ENST00000329875 // PYCR1 /// BC071842 // PYCR1 /// ENST00000432920 // PYCR1 /// ENST00000403172 // PYCR1
3772775	NM_138793 // CANT1 /// NM_001159772 // CANT1 /// NM_001159773 // CANT1 /// ENST00000302345 // CANT1 /// ENST00000392446 // CANT1 /// BC017655 // CANT1 /// ENST00000339300 // CANT1
3768474	NM_017983 // WIPI1 /// ENST00000262139 // WIPI1 /// BC039867 // WIPI1 /// AB023218 // ARSG
3768103	AB003103 // PSMD12
3766893	NM_004396 // DDX5 /// ENST00000225792 // DDX5 /// ENST00000450599 // DDX5 /// BX571764 // DDX5
3766480	NM_001317 // CSH1 /// NM_022640 // CSH1 /// NM_022641 // CSH1 /// BC020756 // CSH1
3765642	NR_026641 // INTS2 /// NM_020748 // INTS2 /// ENST00000251334 // INTS2 /// ENST00000444766 // INTS2
3763390	NM_001099640 // TMEM100 /// NM_018286 // TMEM100 /// ENST00000299377 // TMEM100 /// ENST00000424486 // TMEM100
3763148	NR_027941 // COX11 /// NR_027942 // COX11 /// ENST00000299335 // COX11 /// AF044321 // COX11
3761395	NM_018952 // HOXB6 /// ENST00000225648 // HOXB6 /// AK292200 // HOXB6
3759824	NM_174919 // SH3D20 /// AF258593 // SH3D20
3759410	NM_002055 // GFAP /// ENST00000253408 // GFAP /// J04569 // GFAP /// ENST00000421021 // GFAP
3759006	NM_000342 // SLC4A1 /// ENST00000262418 // SLC4A1
3758606	NM_025237 // SOST /// ENST00000301691 // SOST
3758291	NM_006373 // VAT1 /// ENST00000355653 // VAT1 /// BC090858 // VAT1
3758209	NR_027254 // LOC388387 /// ENST00000431109 // LOC388387 /// ENST00000393736 // LOC388387 /// ENST00000437578 // LOC388387 /// AK055784 // LOC388387
3758148	NM_001040431 // CCDC56 /// ENST00000328434 // CCDC56 /// AK225611 // CCDC56
3757770	NM_012448 // STAT5B /// ENST00000293328 // STAT5B /// BC065227 // STAT5B
3757433	NM_001096 // ACLY /// NM_198830 // ACLY /// ENST00000352035 // ACLY /// ENST00000353196 // ACLY /// BC006195 // ACLY /// ENST00000401700 // ACLY
3757329	NM_002230 // JUP /// NM_021991 // JUP /// ENST00000393930 // JUP /// ENST00000393931 // JUP /// ENST00000310706 // JUP /// BC011865 // JUP /// M23410 // JUP
3757288	NM_177977 // HAP1 /// NM_001079870 // HAP1 /// NM_001079871 // HAP1 /// ENST00000341193 // HAP1 /// ENST00000393939 // HAP1 /// ENST00000347901 // HAP1 /// AB209105 // HAP1 /// ENST00000310778 // HAP1
3757177	NM_005557 // KRT16 /// ENST00000301653 // KRT16 /// BC039169 // KRT16
3756819	NM_033062 // KRTAP4-2 /// BC127252 // KRTAP4-2 /// ENST00000377726 // KRTAP4-1
3756649	NM_033185 // KRTAP3-3 /// ENST00000391586 // KRTAP3-3 /// BC069099 // KRTAP3-3
3756262	NM_032865 // TNS4 /// ENST00000377816 // TNS4 /// ENST00000254051 // TNS4 /// AF417488 // TNS4 /// ENST00000394072 // TNS4
3755839	NM_032339 // C17orf37 /// ENST00000394231 // C17orf37 /// BC106016 // C17orf37
3755580	NM_000723 // CACNB1 /// ENST00000394303 // CACNB1
3754041	NM_001123391 // TBC1D3 /// NM_001001417 // TBC1D3B /// NM_001001418 // TBC1D3C /// NM_032258 // TBC1D3F /// NM_001040282 // TBC1D3G /// NM_001123392 // TBC1D3H /// AK292257 // TBC1D3B /// BC075809 // TBC1D3G /// AK302064 // TBC1D3 /// AK292308 // TBC1D3C /// AK095385 // TBC1D3F
3753985	NM_145898 // CCL23 /// NM_005064 // CCL23 /// ENST00000293280 // CCL23 /// U58913 // CCL23
3753935	NM_020426 // LYZL6 /// ENST00000394523 // LYZL6 /// ENST00000293274 // LYZL6 /// BC054481 // LYZL6
3751830	NM_000386 // BLMH /// ENST00000261714 // BLMH /// BC003616 // BLMH /// ENST00000394819 // BLMH
3751323	NM_078471 // MYO18A /// NM_203318 // MYO18A /// NM_004740 // TIAF1 /// D86970 // MYO18A /// AK126861 // TIAF1
3751002	NM_031934 // RAB34 /// NM_001142624 // RAB34 /// NM_001142625 // RAB34 /// NM_001144942 // RAB34 /// NR_024575 // RAB34 /// NR_024579 // RAB34 /// NM_001144943 // RAB34 /// ENST00000301043 // RAB34 /// ENST00000395245 // RAB34 /// ENST00000395243 // RAB34 /// ENST00000450529 // RAB34 /// BC016841 // RAB34 /// BC091510 // RAB34 /// AK304633 // RAB34 /// AK297850 // RAB34 /// AF327350 // RAB34 /// …
3750939	NM_006923 // SDF2 /// ENST00000247020 // SDF2 /// BC001406 // SDF2
3749451	NM_001004306 // CCDC144NL /// ENST00000327925 // CCDC144NL /// BC068597 // CCDC144NL
3748400	NM_004505 // USP6 /// AY143550 // USP6 /// NR_003554 // LOC220594 /// NR_003190 // LOC162632 /// AY363305 // LOC162632 /// AK124785 // LOC220594
3746489	AK127731 // FLJ45831 /// ENST00000379640 // FLJ45831
3744300	NR_026951 // C17orf44
3744229	NM_032354 // TMEM107 /// NM_183065 // TMEM107 /// ENST00000437139 // TMEM107 /// ENST00000316425 // TMEM107 /// ENST00000449985 // TMEM107
3744013	NM_004732 // KCNAB3 /// ENST00000303790 // KCNAB3 /// BC099634 // KCNAB3
3743842	NM_006942 // SOX15 /// ENST00000250055 // SOX15 /// BC000985 // SOX15 /// AK027742 // MPDU1
3743501	NM_015343 // DULLARD /// NM_001143775 // DULLARD /// ENST00000318988 // DULLARD /// ENST00000380825 // DULLARD /// BC009295 // DULLARD
3743167	NM_016060 // MED31 /// ENST00000225728 // MED31
3742384	NM_003562 // SLC25A11 /// NM_001165417 // SLC25A11 /// NM_001165418 // SLC25A11 /// ENST00000225665 // SLC25A11 /// BC006508 // SLC25A11
3742236	NM_014389 // PELP1 /// ENST00000456564 // PELP1 /// U88153 // PELP1 /// ENST00000301396 // PELP1 /// ENST00000436683 // PELP1 /// ENST00000269230 // PELP1
3742067	NM_003342 // UBE2G1 /// ENST00000396981 // UBE2G1
3741800	NM_005173 // ATP2A3 /// NM_174955 // ATP2A3 /// NM_174956 // ATP2A3 /// NM_174954 // ATP2A3 /// NM_174953 // ATP2A3 /// NM_174957 // ATP2A3 /// NM_174958 // ATP2A3 /// ENST00000359983 // ATP2A3 /// ENST00000397041 // ATP2A3 /// ENST00000352011 // ATP2A3 /// ENST00000397035 // ATP2A3 /// ENST00000309890 // ATP2A3 /// ENST00000397045 // ATP2A3 /// ENST00000397039 // ATP2A3
3740998	NM_018128 // TSR1 /// ENST00000301364 // TSR1 /// BC110851 // TSR1
3740432	NM_003693 // SCARF1 /// NR_028075 // SCARF1 /// NM_145350 // SCARF1 /// NR_028076 // SCARF1 /// NM_145352 // SCARF1 /// ENST00000263071 // SCARF1 /// ENST00000434376 // SCARF1 /// ENST00000452948 // SCARF1 /// ENST00000348987 // SCARF1 /// BC039735 // SCARF1
3740264	NM_016532 // INPP5K /// NM_130766 // INPP5K /// NM_001135642 // INPP5K /// ENST00000350761 // INPP5K /// ENST00000406424 // INPP5K /// ENST00000421807 // INPP5K /// ENST00000397335 // INPP5K /// ENST00000320345 // INPP5K /// AB036830 // INPP5K /// AB036829 // INPP5K
3740171	NM_005206 // CRK /// NM_016823 // CRK /// ENST00000300574 // CRK /// ENST00000398970 // CRK /// BC008506 // CRK
3738205	NM_002949 // MRPL12 /// ENST00000333676 // MRPL12 /// BC002344 // MRPL12 /// ENST00000332396 // MRPL12
3737430	NM_173627 // FLJ35220 /// NM_001164637 // FLJ35220 /// NM_001164638 // FLJ35220 /// AK096344 // FLJ35220 /// ENST00000309093 // FLJ35220 /// ENST00000323854 // FLJ35220 /// ENST00000397538 // FLJ35220
3736636	NM_198594 // C1QTNF1 /// NM_030968 // C1QTNF1 /// ENST00000339142 // C1QTNF1 /// ENST00000354124 // C1QTNF1 /// ENST00000311661 // C1QTNF1
3734865	NM_207346 // TSEN54 /// ENST00000333213 // TSEN54 /// BC047793 // TSEN54 /// ENST00000434205 // TSEN54
3733238	NM_018658 // KCNJ16 /// NM_170741 // KCNJ16 /// ENST00000283936 // KCNJ16 /// ENST00000392671 // KCNJ16
3732049	NM_145811 // CACNG5 /// NM_014404 // CACNG5 /// ENST00000307139 // CACNG5 /// ENST00000169565 // CACNG5 /// AK290171 // CACNG5
3729294	NM_003161 // RPS6KB1 /// ENST00000225577 // RPS6KB1 /// BC036033 // RPS6KB1 /// ENST00000406116 // RPS6KB1 /// ENST00000393021 // RPS6KB1 /// ENST00000425292 // RPS6KB1
3729002	NM_018149 // C17orf71 /// ENST00000300917 // C17orf71 /// AF349467 // C17orf71
3728889	NM_030938 // TMEM49 /// ENST00000262291 // TMEM49 /// BC009758 // TMEM49
3726960	NM_002512 // NME2 /// NM_001018137 // NME2 /// NM_001018138 // NME2 /// NM_001018139 // NME2 /// NM_001018136 // NME1-NME2 /// CR541718 // NME2 /// BT007045 // NME2 /// BC095458 // NME2 /// BC002476 // NME2 /// BC002476 // NME1-NME2 /// L16785 // NME2 /// M36981 // NME2 /// DQ109675 // NME1-NME2 /// BC107894 // NME1-NME2 /// BC133029 // NME1-NME2 /// BC133031 // NME1-NME2 /// ENST00000393185 // N…
3726821	NM_175575 // WFIKKN2 /// ENST00000311378 // WFIKKN2 /// AY358142 // WFIKKN2
3725779	NM_007067 // MYST2 /// ENST00000259021 // MYST2 /// AF140360 // MYST2 /// AK293976 // MYST2 /// AK294052 // MYST2 /// AK294836 // MYST2 /// AK294014 // MYST2 /// BC032640 // MYST2 /// AF217502 // MYST2 /// ENST00000454930 // MYST2 /// ENST00000424009 // MYST2 /// ENST00000435742 // MYST2
3725685	NM_002507 // NGFR /// ENST00000172229 // NGFR /// BC050309 // NGFR
3725517	NM_006546 // IGF2BP1 /// NM_001160423 // IGF2BP1 /// ENST00000290341 // IGF2BP1 /// AF198254 // IGF2BP1 /// ENST00000431824 // IGF2BP1
3725456	NM_005175 // ATP5G1 /// NM_001002027 // ATP5G1 /// ENST00000393366 // ATP5G1 /// ENST00000355938 // ATP5G1 /// AK095669 // ATP5G1
3724989	NM_176096 // CDK5RAP3 /// ENST00000338399 // CDK5RAP3 /// AF217982 // CDK5RAP3
3724931	D28588 // SP2
3724782	NM_002265 // KPNB1 /// ENST00000290158 // KPNB1 /// L38951 // KPNB1
3724591	NM_152347 // C17orf57 /// BC036407 // C17orf57 /// ENST00000331493 // C17orf57 /// ENST00000344176 // C17orf57
3724197	NM_006178 // NSF /// ENST00000398238 // NSF /// AF135168 // NSF
3723687	NM_016835 // MAPT /// NM_005910 // MAPT /// NM_016834 // MAPT /// NM_016841 // MAPT /// NM_001123067 // MAPT /// NM_001123066 // MAPT /// ENST00000262410 // MAPT /// ENST00000347967 // MAPT /// ENST00000340799 // MAPT /// ENST00000351559 // MAPT /// ENST00000344290 // MAPT
3722806	NM_080863 // ASB16 /// ENST00000293414 // ASB16
3721548	NM_033133 // CNP /// ENST00000393892 // CNP /// BC006392 // CNP
3721279	NM_033191 // KRTAP9-4 /// NM_030975 // KRTAP9-9 /// BC117287 // KRTAP9-2 /// BC121094 // KRTAP9-4 /// AJ406951 // KRTAP9-9 /// ENST00000431129 // KRTAP9-2
3719980	NM_006148 // LASP1 /// ENST00000318008 // LASP1 /// ENST00000429030 // LASP1 /// ENST00000433206 // LASP1 /// ENST00000435347 // LASP1 /// ENST00000443937 // LASP1
3719962	NM_002795 // PSMB3 /// ENST00000225426 // PSMB3 /// BC013008 // PSMB3
[truncated: 15,423 more rows]
